# Supplementary material for: N,N′-Dibenzyl-N,N′-dimethyl-N′′-(2-phenyl­acet­yl)phospho­ric triamide
Source: Acta Crystallogr Sect E Struct Rep Online. 2011 Nov 25;67(Pt 12):o3425–6. doi: 10.1107/S1600536811049178 (PMC3239060; doi:10.1107/S1600536811049178)
Supplement: Supplementary file 1 [file e-67-o3425-sup1.cif]

##############################################################################
#                                                                            #
# This CIF contains the data in a paper accepted for publication in          #
# Acta Crystallographica Section E. It conforms to the requirements of       #
# Notes for Authors for Acta Crystallographica Section E, and has been       #
# peer reviewed under the auspices of the IUCr Commission on Journals.       #
#                                                                            #
# Full details of the Crystallographic Information File format               #
# are given in the paper "The Crystallographic Information File (CIF):       #
# a New Standard Archive File for Crystallography" by S. R. Hall, F. H.      #
# Allen and I. D. Brown [Acta Cryst. (1991), A47, 655-685].                  #
#                                                                            #
# The current version of the core CIF dictionary is obtainable from          #
# ftp://ftp.iucr.org/pub/cif_core.dic.                                       #
#                                                                            #
# Software is freely available for graphical display of the structure(s)     #
# in this CIF. For information consult the CIF software page                 #
# http://www.iucr.org/resources/cif/software.                                #
#                                                                            #
# This file may be used for bona fide research purposes within the           #
# scientific community so long as proper attribution is given to the journal # 
# article from which it was obtained.                                        #
#                                                                            #
##############################################################################
data_I
_audit_creation_method     SHELXL-97
_chemical_name_systematic
;
<i>N</i>,<i>N</i>'-Dibenzyl-<i>N</i>,<i>N</i>'-dimethyl-<i>N</i>''-
(2-phenylacetyl)phosphoric triamide
;
_chemical_name_common     ?
_chemical_formula_moiety     'C24 H28 N3 O2 P'
_chemical_formula_sum     'C24 H28 N3 O2 P'
_chemical_formula_iupac     'C24 H28 N3 O2 P'
_chemical_formula_weight     421.46
_chemical_melting_point     ?
_symmetry_cell_setting     monoclinic
_symmetry_space_group_name_H-M     'P 21/c'
_symmetry_space_group_name_Hall     '-P 2ybc'
loop_
    _symmetry_equiv_pos_as_xyz
    'x, y, z'
    '-x, y+1/2, -z+1/2'
    '-x, -y, -z'
    'x, -y-1/2, z-1/2'
_cell_length_a     12.4823(4)
_cell_length_b     10.3535(3)
_cell_length_c     20.0392(5)
_cell_angle_alpha     90.00
_cell_angle_beta     118.646(3)
_cell_angle_gamma     90.00
_cell_volume     2272.78(13)
_cell_formula_units_Z     4
_cell_measurement_reflns_used     4446
_cell_measurement_theta_min     3.5850
_cell_measurement_theta_max     70.4394
_cell_measurement_temperature     119.9(2)
_exptl_crystal_description     'Prismatic'
_exptl_crystal_colour     'colourless'
_exptl_crystal_size_max     0.21
_exptl_crystal_size_mid     0.08
_exptl_crystal_size_min     0.04
_exptl_crystal_density_diffrn     1.232
_exptl_crystal_density_meas     ?
_exptl_crystal_density_method     'not measured'
_exptl_crystal_F_000     896
_exptl_absorpt_coefficient_mu     1.264
_exptl_absorpt_correction_type     multi-scan
_exptl_absorpt_process_details     '(CrysAlis PRO; Agilent, 2011)'
_exptl_absorpt_correction_T_min     0.85153
_exptl_absorpt_correction_T_max     1.00000
_exptl_special_details     ?
_diffrn_ambient_temperature     119.9(2)
_diffrn_radiation_type     CuK\a
_diffrn_radiation_wavelength     1.54180
_diffrn_radiation_source     'Enhance (Cu) X-ray Source'
_diffrn_radiation_monochromator     graphite
_diffrn_measurement_device_type     'Agilent Xcalibur Gemini R'
_diffrn_measurement_method     '\w scans'
_diffrn_detector_area_resol_mean     10.2673
_diffrn_reflns_number     10604
_diffrn_reflns_av_R_equivalents     0.0335
_diffrn_reflns_av_sigmaI/netI     0.0355
_diffrn_reflns_theta_min     4.04
_diffrn_reflns_theta_max     70.57
_diffrn_reflns_theta_full     67.00
_diffrn_measured_fraction_theta_max     0.972
_diffrn_measured_fraction_theta_full     0.997
_diffrn_reflns_limit_h_min     -15
_diffrn_reflns_limit_h_max     12
_diffrn_reflns_limit_k_min     -8
_diffrn_reflns_limit_k_max     12
_diffrn_reflns_limit_l_min     -21
_diffrn_reflns_limit_l_max     24
_diffrn_standards_number     ?
_diffrn_standards_interval_count     ?
_diffrn_standards_interval_time     ?
_diffrn_standards_decay_%     ?
_refine_special_details
;
Refinement of <i>F</i>^2^ against ALL reflections. The weighted <i>R</i>-factor
<i>wR</i> and goodness of fit <i>S</i> are based on <i>F</i>^2^, conventional
<i>R</i>-factors <i>R</i> are based on <i>F</i>, with <i>F</i> set to zero for
negative <i>F</i>^2^. The threshold expression of <i>F</i>^2^ >
\s(<i>F</i>^2^) is used only for calculating <i>R</i>-factors(gt) <i>etc</i>.
and is not relevant to the choice of reflections for refinement.
<i>R</i>-factors based on <i>F</i>^2^ are statistically about twice as large
as those based on <i>F</i>, and <i>R</i>- factors based on ALL data will be
even larger.
;
_reflns_number_total     4244
_reflns_number_gt     3366
_reflns_threshold_expression     I>2sigma(I)
_refine_ls_structure_factor_coef     Fsqd
_refine_ls_matrix_type     full
_refine_ls_R_factor_all     0.0883
_refine_ls_R_factor_gt     0.0731
_refine_ls_wR_factor_gt     0.2001
_refine_ls_wR_factor_ref     0.2155
_refine_ls_goodness_of_fit_ref     1.066
_refine_ls_restrained_S_all     1.065
_refine_ls_number_reflns     4244
_refine_ls_number_parameters     287
_refine_ls_number_restraints     13
_refine_ls_hydrogen_treatment     mixed
_refine_ls_weighting_scheme     calc
_refine_ls_weighting_details
         'calc w=1/[\s^2^(Fo^2^)+(0.1170P)^2^+2.5265P] where P=(Fo^2^+2Fc^2^)/3'
_atom_sites_solution_hydrogens     geom
_atom_sites_solution_primary     direct
_atom_sites_solution_secondary     difmap
_refine_ls_shift/su_max     0.000
_refine_ls_shift/su_mean     0.000
_refine_diff_density_max     1.303
_refine_diff_density_min     -0.462
_refine_ls_extinction_method     none
_refine_ls_extinction_coef     ?
loop_
    _atom_type_symbol
    _atom_type_description
    _atom_type_scat_dispersion_real
    _atom_type_scat_dispersion_imag
    _atom_type_scat_source
    'C' 'C' 0.0181 0.0091
                         'International Tables Vol C Tables 4.2.6.8 and 6.1.1.4'
    'H' 'H' 0.0000 0.0000
                         'International Tables Vol C Tables 4.2.6.8 and 6.1.1.4'
    'N' 'N' 0.0311 0.0180
                         'International Tables Vol C Tables 4.2.6.8 and 6.1.1.4'
    'O' 'O' 0.0492 0.0322
                         'International Tables Vol C Tables 4.2.6.8 and 6.1.1.4'
    'P' 'P' 0.2955 0.4335
                         'International Tables Vol C Tables 4.2.6.8 and 6.1.1.4'
_computing_data_collection     'CrysAlis PRO (Agilent, 2011)'
_computing_cell_refinement     'CrysAlis PRO (Agilent, 2011)'
_computing_data_reduction     'CrysAlis PRO (Agilent, 2011)'
_computing_structure_solution     'SIR92 (Altomare <i>et al.</i>, 1994)'
_computing_structure_refinement     'SHELXL97 (Sheldrick, 2008)'
_computing_molecular_graphics
             'Mercury (Macrae <i>et al.</i>, 2008) and ORTEP-3 (Farrugia, 1997)'
_computing_publication_material
                'WinGX (Farrugia, 1999) and enCIFer (Allen <i>et al.</i>, 2004)'
loop_
    _atom_site_type_symbol
    _atom_site_label
    _atom_site_fract_x
    _atom_site_fract_y
    _atom_site_fract_z
    _atom_site_U_iso_or_equiv
    _atom_site_adp_type
    _atom_site_calc_flag
    _atom_site_refinement_flags
    _atom_site_occupancy
    _atom_site_symmetry_multiplicity
    _atom_site_disorder_assembly
    _atom_site_disorder_group
    P P1 0.61467(7) 0.09793(8) 0.61667(4) 0.0349(3) Uani d . 1 1 . .
    O O2 0.6047(2) -0.0406(2) 0.59532(13) 0.0495(7) Uani d . 1 1 . .
    O O3 0.6162(2) 0.3822(2) 0.57253(13) 0.0433(6) Uani d . 1 1 . .
    N N4 0.7567(2) 0.1457(3) 0.65817(14) 0.0348(6) Uani d . 1 1 . .
    N N5 0.5375(2) 0.1807(3) 0.53507(14) 0.0332(6) Uani d . 1 1 . .
    H H5 0.4775 0.1415 0.4982 0.040 Uiso calc R 1 1 A 2
    N N6 0.5563(2) 0.1285(3) 0.67185(15) 0.0454(8) Uani d . 1 1 . .
    C C7 0.3578(4) 0.2146(5) 0.6449(2) 0.0633(12) Uani d D 1 1 . .
    C C8 0.3112(5) 0.2069(7) 0.6953(3) 0.0907(15) Uani d D 1 1 C .
    H H8 0.3664 0.2167 0.7467 0.109 Uiso calc R 1 1 B 1
    C C9A 0.1977(19) 0.1873(19) 0.6773(11) 0.0907(15) Uani d PD 0.427(12) 1 C 1
    C C9B 0.1788(14) 0.1750(18) 0.6644(8) 0.0907(15) Uani d P 0.573(12) 1 C 2
    H H9B 0.1479 0.1622 0.6979 0.109 Uiso calc PR 0.573(12) 1 C 2
    C C10 0.1089(4) 0.1652(7) 0.5943(3) 0.092(2) Uani d D 1 1 C 2
    H H10 0.0252 0.1561 0.5757 0.110 Uiso calc R 1 1 C 2
    C C11 0.1562(4) 0.1681(7) 0.5449(3) 0.0878(19) Uani d D 1 1 C 2
    H H11 0.1045 0.1539 0.4934 0.105 Uiso calc R 1 1 C 2
    C C12 0.2785(4) 0.1914(7) 0.5696(3) 0.0835(18) Uani d D 1 1 C 2
    H H12 0.3075 0.1914 0.5347 0.100 Uiso calc R 1 1 C 2
    C C13 0.9382(3) 0.2014(3) 0.77852(16) 0.0331(7) Uani d . 1 1 D 2
    C C14 0.9627(3) 0.0783(3) 0.80961(18) 0.0385(7) Uani d . 1 1 D 2
    H H14 0.8996 0.0188 0.7954 0.046 Uiso calc R 1 1 D 2
    C C15 1.0808(3) 0.0436(4) 0.86178(19) 0.0463(9) Uani d . 1 1 D 2
    H H15 1.0964 -0.0390 0.8825 0.056 Uiso calc R 1 1 D 2
    C C16 1.1755(3) 0.1300(4) 0.88326(19) 0.0486(9) Uani d . 1 1 D 2
    H H16 1.2548 0.1056 0.9178 0.058 Uiso calc R 1 1 D 2
    C C17 1.1521(3) 0.2529(4) 0.85324(19) 0.0497(9) Uani d . 1 1 D 2
    H H17 1.2154 0.3121 0.8677 0.060 Uiso calc R 1 1 D 2
    C C18 1.0334(3) 0.2883(4) 0.80124(18) 0.0402(8) Uani d . 1 1 D 2
    H H18 1.0179 0.3716 0.7815 0.048 Uiso calc R 1 1 D 2
    C C19 0.6284(3) 0.3206(4) 0.42633(17) 0.0441(9) Uani d . 1 1 C 2
    C C20 0.6540(4) 0.2006(5) 0.4061(2) 0.0624(12) Uani d . 1 1 C 2
    H H20 0.5970 0.1367 0.3988 0.075 Uiso calc R 1 1 C 2
    C C21A 0.7823(16) 0.2127(17) 0.4086(9) 0.054(3) Uani d PD 0.427(12) 1 C 1
    C C21B 0.7447(9) 0.1624(14) 0.3957(6) 0.054(3) Uani d P 0.573(12) 1 C 2
    H H21B 0.7512 0.0794 0.3802 0.065 Uiso calc PR 0.573(12) 1 C 2
    C C22A 0.8510(17) 0.3232(19) 0.4241(9) 0.068(4) Uani d PD 0.427(12) 1 C 1
    H H22A 0.9253 0.3190 0.4240 0.081 Uiso calc PRD 0.427(12) 1 C 1
    C C22B 0.8303(12) 0.2587(18) 0.4101(6) 0.068(4) Uani d P 0.573(12) 1 C 2
    H H22B 0.8991 0.2415 0.4051 0.081 Uiso calc PR 0.573(12) 1 C 2
    C C23A 0.815(2) 0.4403(17) 0.4398(13) 0.068(4) Uani d PD 0.427(12) 1 C 1
    C C23B 0.8133(15) 0.3803(14) 0.4321(9) 0.068(4) Uani d P 0.573(12) 1 C 2
    H H23B 0.8743 0.4410 0.4426 0.082 Uiso calc PR 0.573(12) 1 C 2
    C C24 0.7078(4) 0.4224(6) 0.4403(2) 0.0715(14) Uani d . 1 1 C 2
    H H24 0.6962 0.5056 0.4531 0.086 Uiso calc R 1 1 C 2
    C C25 0.4943(4) 0.2442(5) 0.6716(2) 0.0622(11) Uani d . 1 1 C 2
    H H25A 0.5009 0.3069 0.6378 0.075 Uiso calc R 1 1 C 2
    H H25B 0.5317 0.2808 0.7224 0.075 Uiso calc R 1 1 C 2
    C C26 0.8104(3) 0.2404(3) 0.72085(17) 0.0358(7) Uani d . 1 1 D 2
    H H26A 0.7600 0.2464 0.7454 0.043 Uiso calc R 1 1 D 2
    H H26B 0.8124 0.3249 0.7005 0.043 Uiso calc R 1 1 D 2
    C C27 0.5609(3) 0.3046(3) 0.52156(17) 0.0356(7) Uani d . 1 1 C 2
    C C28 0.5195(3) 0.3363(3) 0.43859(18) 0.0391(7) Uani d . 1 1 C 2
    H H28A 0.4547 0.2782 0.4056 0.047 Uiso calc R 1 1 C 2
    H H28B 0.4892 0.4242 0.4273 0.047 Uiso calc R 1 1 C 2
    C C29 0.5840(4) 0.0350(5) 0.7340(2) 0.0641(12) Uani d . 1 1 C 2
    H H29A 0.6264 -0.0379 0.7283 0.096 Uiso calc R 1 1 C 2
    H H29B 0.5093 0.0066 0.7320 0.096 Uiso calc R 1 1 C 2
    H H29C 0.6344 0.0758 0.7821 0.096 Uiso calc R 1 1 C 2
    C C30 0.8230(3) 0.1331(4) 0.61473(19) 0.0427(8) Uani d . 1 1 D 2
    H H30A 0.7832 0.0701 0.5753 0.064 Uiso calc R 1 1 D 2
    H H30B 0.9053 0.1062 0.6480 0.064 Uiso calc R 1 1 D 2
    H H30C 0.8238 0.2149 0.5924 0.064 Uiso calc R 1 1 D 2
    H H9A 0.168(8) 0.191(6) 0.713(4) 0.051 Uiso d PD 0.427(12) 1 C 1
    H H21A 0.822(10) 0.137(10) 0.401(4) 0.051 Uiso d PD 0.427(12) 1 C 1
    H H23A 0.861(5) 0.514(3) 0.446(4) 0.051 Uiso d PD 0.427(12) 1 C 1
loop_
    _atom_site_aniso_label
    _atom_site_aniso_U_11
    _atom_site_aniso_U_22
    _atom_site_aniso_U_33
    _atom_site_aniso_U_12
    _atom_site_aniso_U_13
    _atom_site_aniso_U_23
    P1 0.0263(4) 0.0470(5) 0.0224(4) -0.0029(3) 0.0044(3) 0.0020(3)
    O2 0.0433(13) 0.0463(14) 0.0315(12) -0.0076(11) -0.0041(10) 0.0055(10)
    O3 0.0459(13) 0.0424(13) 0.0314(12) 0.0012(10) 0.0103(10) -0.0030(10)
    N4 0.0264(12) 0.0477(16) 0.0241(12) -0.0019(11) 0.0071(10) -0.0054(11)
    N5 0.0267(12) 0.0445(15) 0.0233(12) -0.0008(11) 0.0078(10) -0.0001(11)
    N6 0.0292(13) 0.077(2) 0.0259(13) -0.0014(13) 0.0098(11) 0.0075(13)
    C7 0.054(2) 0.088(3) 0.052(2) 0.017(2) 0.0293(19) 0.012(2)
    C8 0.057(3) 0.169(5) 0.054(3) 0.016(3) 0.033(2) -0.009(3)
    C9A 0.057(3) 0.169(5) 0.054(3) 0.016(3) 0.033(2) -0.009(3)
    C9B 0.057(3) 0.169(5) 0.054(3) 0.016(3) 0.033(2) -0.009(3)
    C10 0.038(2) 0.178(6) 0.062(3) 0.020(3) 0.025(2) 0.006(3)
    C11 0.038(2) 0.167(6) 0.056(3) 0.011(3) 0.021(2) 0.001(3)
    C12 0.043(2) 0.155(6) 0.054(3) 0.007(3) 0.024(2) -0.009(3)
    C13 0.0286(15) 0.0447(18) 0.0227(14) 0.0003(13) 0.0097(12) -0.0038(12)
    C14 0.0361(16) 0.0420(18) 0.0328(16) -0.0027(14) 0.0128(13) -0.0052(14)
    C15 0.0473(19) 0.047(2) 0.0336(17) 0.0094(16) 0.0107(15) -0.0002(15)
    C16 0.0313(16) 0.072(3) 0.0304(17) 0.0061(16) 0.0049(13) -0.0038(17)
    C17 0.0321(17) 0.072(3) 0.0333(17) -0.0121(17) 0.0064(14) -0.0045(17)
    C18 0.0352(16) 0.0476(19) 0.0300(15) -0.0057(14) 0.0094(13) 0.0010(14)
    C19 0.0342(16) 0.071(2) 0.0194(14) 0.0019(16) 0.0068(12) 0.0086(15)
    C20 0.062(2) 0.092(3) 0.0348(18) 0.027(2) 0.0248(18) 0.016(2)
    C21A 0.038(6) 0.087(8) 0.039(4) 0.008(4) 0.020(4) 0.011(5)
    C21B 0.038(6) 0.087(8) 0.039(4) 0.008(4) 0.020(4) 0.011(5)
    C22A 0.031(5) 0.136(15) 0.031(5) -0.008(7) 0.009(4) 0.021(6)
    C22B 0.031(5) 0.136(15) 0.031(5) -0.008(7) 0.009(4) 0.021(6)
    C23A 0.053(3) 0.106(12) 0.037(4) -0.038(9) 0.015(3) 0.002(8)
    C23B 0.053(3) 0.106(12) 0.037(4) -0.038(9) 0.015(3) 0.002(8)
    C24 0.064(3) 0.112(4) 0.0321(19) -0.030(3) 0.0173(18) 0.005(2)
    C25 0.064(3) 0.085(3) 0.043(2) 0.018(2) 0.0297(19) 0.009(2)
    C26 0.0300(15) 0.0428(18) 0.0286(15) -0.0003(13) 0.0093(12) -0.0031(13)
    C27 0.0288(14) 0.0449(18) 0.0291(15) 0.0055(13) 0.0106(12) 0.0005(14)
    C28 0.0340(16) 0.0467(19) 0.0286(15) 0.0033(14) 0.0086(12) 0.0049(14)
    C29 0.066(3) 0.081(3) 0.042(2) -0.004(2) 0.0234(19) 0.007(2)
    C30 0.0329(16) 0.062(2) 0.0305(16) -0.0016(15) 0.0134(13) -0.0055(15)
_geom_special_details
;
All e.s.d.'s (except the e.s.d. in the dihedral angle between two l.s. planes)
are estimated using the full covariance matrix. The cell e.s.d.'s are taken
into account individually in the estimation of e.s.d.'s in distances, angles
and torsion angles; correlations between e.s.d.'s in cell parameters are only
used when they are defined by crystal symmetry. An approximate (isotropic)
treatment of cell e.s.d.'s is used for estimating e.s.d.'s involving l.s.
planes.
;
loop_
    _geom_bond_atom_site_label_1
    _geom_bond_atom_site_label_2
    _geom_bond_site_symmetry_2
    _geom_bond_distance
    _geom_bond_publ_flag
    P1 O2 . 1.484(3) ?
    P1 N6 . 1.621(3) ?
    P1 N4 . 1.633(3) ?
    P1 N5 . 1.681(3) ?
    O3 C27 . 1.221(4) ?
    N4 C30 . 1.466(4) ?
    N4 C26 . 1.477(4) ?
    N5 C27 . 1.371(4) ?
    N5 H5 . 0.8600 ?
    N6 C25 . 1.425(5) ?
    N6 C29 . 1.482(5) ?
    C7 C12 . 1.371(6) ?
    C7 C8 . 1.389(6) ?
    C7 C25 . 1.552(6) ?
    C8 C9A . 1.30(2) ?
    C8 C9B . 1.498(18) ?
    C8 H8 . 0.9300 ?
    C9A H9A . 0.94(2) ?
    C9B C10 . 1.254(14) ?
    C9B H9B . 0.9300 ?
    C9B H9A . 1.05(5) ?
    C10 C11 . 1.375(7) ?
    C10 H10 . 0.9300 ?
    C11 C12 . 1.382(6) ?
    C11 H11 . 0.9300 ?
    C12 H12 . 0.9300 ?
    C13 C18 . 1.382(5) ?
    C13 C14 . 1.387(5) ?
    C13 C26 . 1.508(4) ?
    C14 C15 . 1.385(5) ?
    C14 H14 . 0.9300 ?
    C15 C16 . 1.376(6) ?
    C15 H15 . 0.9300 ?
    C16 C17 . 1.378(6) ?
    C16 H16 . 0.9300 ?
    C17 C18 . 1.391(5) ?
    C17 H17 . 0.9300 ?
    C18 H18 . 0.9300 ?
    C19 C24 . 1.380(6) ?
    C19 C20 . 1.391(6) ?
    C19 C28 . 1.502(5) ?
    C20 C21B . 1.307(12) ?
    C20 H20 . 0.9300 ?
    C21A C22A . 1.373(14) ?
    C21A H21A . 0.97(11) ?
    C21B C22B . 1.387(14) ?
    C21B H21B . 0.9300 ?
    C21B H21A . 0.95(11) ?
    C22A C23A . 1.380(17) ?
    C22A H22A . 0.9300 ?
    C22B C23B . 1.38(2) ?
    C22B H22B . 0.9300 ?
    C22B H21A . 1.27(11) ?
    C23A H23A . 0.92(2) ?
    C23B C24 . 1.470(19) ?
    C23B H23B . 0.9300 ?
    C24 H24 . 0.9300 ?
    C25 H25A . 0.9700 ?
    C25 H25B . 0.9700 ?
    C26 H26A . 0.9700 ?
    C26 H26B . 0.9700 ?
    C27 C28 . 1.522(4) ?
    C28 H28A . 0.9700 ?
    C28 H28B . 0.9700 ?
    C29 H29A . 0.9600 ?
    C29 H29B . 0.9600 ?
    C29 H29C . 0.9600 ?
    C30 H30A . 0.9600 ?
    C30 H30B . 0.9600 ?
    C30 H30C . 0.9600 ?
loop_
    _geom_angle_atom_site_label_1
    _geom_angle_atom_site_label_2
    _geom_angle_atom_site_label_3
    _geom_angle_site_symmetry_1
    _geom_angle_site_symmetry_3
    _geom_angle
    _geom_angle_publ_flag
    O2 P1 N6 . . 112.48(17) ?
    O2 P1 N4 . . 111.09(15) ?
    N6 P1 N4 . . 109.09(14) ?
    O2 P1 N5 . . 106.38(13) ?
    N6 P1 N5 . . 109.18(14) ?
    N4 P1 N5 . . 108.50(14) ?
    C30 N4 C26 . . 114.1(3) ?
    C30 N4 P1 . . 117.0(2) ?
    C26 N4 P1 . . 125.0(2) ?
    C27 N5 P1 . . 126.3(2) ?
    C27 N5 H5 . . 116.9 ?
    P1 N5 H5 . . 116.9 ?
    C25 N6 C29 . . 117.4(3) ?
    C25 N6 P1 . . 125.7(3) ?
    C29 N6 P1 . . 116.5(3) ?
    C12 C7 C8 . . 117.2(4) ?
    C12 C7 C25 . . 120.6(4) ?
    C8 C7 C25 . . 122.2(4) ?
    C9A C8 C7 . . 126.0(10) ?
    C9A C8 C9B . . 8.3(14) ?
    C7 C8 C9B . . 118.4(7) ?
    C9A C8 H8 . . 117.0 ?
    C7 C8 H8 . . 117.0 ?
    C9B C8 H8 . . 124.5 ?
    C8 C9A H9A . . 124(6) ?
    C10 C9B C8 . . 121.2(14) ?
    C10 C9B H9B . . 119.4 ?
    C8 C9B H9B . . 119.4 ?
    C10 C9B H9A . . 136(6) ?
    C8 C9B H9A . . 101(5) ?
    H9B C9B H9A . . 22.8 ?
    C9B C10 C11 . . 119.8(10) ?
    C9B C10 H10 . . 120.1 ?
    C11 C10 H10 . . 120.1 ?
    C10 C11 C12 . . 121.8(5) ?
    C10 C11 H11 . . 119.1 ?
    C12 C11 H11 . . 119.1 ?
    C7 C12 C11 . . 121.1(4) ?
    C7 C12 H12 . . 119.4 ?
    C11 C12 H12 . . 119.4 ?
    C18 C13 C14 . . 118.7(3) ?
    C18 C13 C26 . . 120.3(3) ?
    C14 C13 C26 . . 121.0(3) ?
    C15 C14 C13 . . 120.2(3) ?
    C15 C14 H14 . . 119.9 ?
    C13 C14 H14 . . 119.9 ?
    C16 C15 C14 . . 120.8(4) ?
    C16 C15 H15 . . 119.6 ?
    C14 C15 H15 . . 119.6 ?
    C15 C16 C17 . . 119.5(3) ?
    C15 C16 H16 . . 120.2 ?
    C17 C16 H16 . . 120.2 ?
    C16 C17 C18 . . 119.8(3) ?
    C16 C17 H17 . . 120.1 ?
    C18 C17 H17 . . 120.1 ?
    C13 C18 C17 . . 120.9(3) ?
    C13 C18 H18 . . 119.5 ?
    C17 C18 H18 . . 119.5 ?
    C24 C19 C20 . . 119.9(4) ?
    C24 C19 C28 . . 120.2(4) ?
    C20 C19 C28 . . 119.8(4) ?
    C21B C20 C19 . . 130.8(8) ?
    C21B C20 H20 . . 114.6 ?
    C19 C20 H20 . . 114.6 ?
    C22A C21A H21A . . 114(7) ?
    C20 C21B C22B . . 112.9(12) ?
    C20 C21B H21B . . 123.6 ?
    C22B C21B H21B . . 123.6 ?
    C20 C21B H21A . . 166(5) ?
    C22B C21B H21A . . 63(7) ?
    H21B C21B H21A . . 62.5 ?
    C21A C22A C23A . . 123.2(15) ?
    C21A C22A H22A . . 118.4 ?
    C23A C22A H22A . . 118.4 ?
    C23B C22B C21B . . 120.1(12) ?
    C23B C22B H22B . . 120.0 ?
    C21B C22B H22B . . 120.0 ?
    C23B C22B H21A . . 159(5) ?
    C21B C22B H21A . . 42(5) ?
    H22B C22B H21A . . 79.3 ?
    C22A C23A H23A . . 121(3) ?
    C22B C23B C24 . . 126.0(9) ?
    C22B C23B H23B . . 117.0 ?
    C24 C23B H23B . . 117.0 ?
    C22B C23B H23A . . 144(3) ?
    C24 C23B H23A . . 90(2) ?
    H23B C23B H23A . . 27.8 ?
    C19 C24 C23B . . 110.2(7) ?
    C19 C24 H24 . . 124.9 ?
    C23B C24 H24 . . 124.9 ?
    N6 C25 C7 . . 109.8(4) ?
    N6 C25 H25A . . 109.7 ?
    C7 C25 H25A . . 109.7 ?
    N6 C25 H25B . . 109.7 ?
    C7 C25 H25B . . 109.7 ?
    H25A C25 H25B . . 108.2 ?
    N4 C26 C13 . . 110.8(3) ?
    N4 C26 H26A . . 109.5 ?
    C13 C26 H26A . . 109.5 ?
    N4 C26 H26B . . 109.5 ?
    C13 C26 H26B . . 109.5 ?
    H26A C26 H26B . . 108.1 ?
    O3 C27 N5 . . 122.7(3) ?
    O3 C27 C28 . . 122.1(3) ?
    N5 C27 C28 . . 115.1(3) ?
    C19 C28 C27 . . 107.2(2) ?
    C19 C28 H28A . . 110.3 ?
    C27 C28 H28A . . 110.3 ?
    C19 C28 H28B . . 110.3 ?
    C27 C28 H28B . . 110.3 ?
    H28A C28 H28B . . 108.5 ?
    N6 C29 H29A . . 109.5 ?
    N6 C29 H29B . . 109.5 ?
    H29A C29 H29B . . 109.5 ?
    N6 C29 H29C . . 109.5 ?
    H29A C29 H29C . . 109.5 ?
    H29B C29 H29C . . 109.5 ?
    N4 C30 H30A . . 109.5 ?
    N4 C30 H30B . . 109.5 ?
    H30A C30 H30B . . 109.5 ?
    N4 C30 H30C . . 109.5 ?
    H30A C30 H30C . . 109.5 ?
    H30B C30 H30C . . 109.5 ?
loop_
    _geom_torsion_atom_site_label_1
    _geom_torsion_atom_site_label_2
    _geom_torsion_atom_site_label_3
    _geom_torsion_atom_site_label_4
    _geom_torsion_site_symmetry_1
    _geom_torsion_site_symmetry_2
    _geom_torsion_site_symmetry_3
    _geom_torsion_site_symmetry_4
    _geom_torsion
    _geom_torsion_publ_flag
    O2 P1 N4 C30 . . . . 59.1(3) ?
    N6 P1 N4 C30 . . . . -176.4(3) ?
    N5 P1 N4 C30 . . . . -57.5(3) ?
    O2 P1 N4 C26 . . . . -144.4(3) ?
    N6 P1 N4 C26 . . . . -19.8(3) ?
    N5 P1 N4 C26 . . . . 99.0(3) ?
    O2 P1 N5 C27 . . . . -151.0(3) ?
    N6 P1 N5 C27 . . . . 87.4(3) ?
    N4 P1 N5 C27 . . . . -31.4(3) ?
    O2 P1 N6 C25 . . . . -145.4(3) ?
    N4 P1 N6 C25 . . . . 90.9(3) ?
    N5 P1 N6 C25 . . . . -27.6(4) ?
    O2 P1 N6 C29 . . . . 42.9(3) ?
    N4 P1 N6 C29 . . . . -80.8(3) ?
    N5 P1 N6 C29 . . . . 160.8(3) ?
    C12 C7 C8 C9A . . . . -4.4(11) ?
    C25 C7 C8 C9A . . . . 177.3(11) ?
    C12 C7 C8 C9B . . . . -0.4(13) ?
    C25 C7 C8 C9B . . . . -178.7(9) ?
    C9A C8 C9B C10 . . . . 151(12) ?
    C7 C8 C9B C10 . . . . -6(2) ?
    C8 C9B C10 C11 . . . . 8(2) ?
    C9B C10 C11 C12 . . . . -5.1(15) ?
    C8 C7 C12 C11 . . . . 3.3(9) ?
    C25 C7 C12 C11 . . . . -178.4(6) ?
    C10 C11 C12 C7 . . . . -0.9(11) ?
    C18 C13 C14 C15 . . . . -0.6(5) ?
    C26 C13 C14 C15 . . . . 179.2(3) ?
    C13 C14 C15 C16 . . . . -0.4(5) ?
    C14 C15 C16 C17 . . . . 0.9(6) ?
    C15 C16 C17 C18 . . . . -0.5(6) ?
    C14 C13 C18 C17 . . . . 1.1(5) ?
    C26 C13 C18 C17 . . . . -178.7(3) ?
    C16 C17 C18 C13 . . . . -0.6(5) ?
    C24 C19 C20 C21B . . . . -1.3(8) ?
    C28 C19 C20 C21B . . . . -176.8(7) ?
    C19 C20 C21B C22B . . . . 2.5(13) ?
    C20 C21B C22B C23B . . . . -0.8(15) ?
    C21B C22B C23B C24 . . . . -2(2) ?
    C20 C19 C24 C23B . . . . -1.3(8) ?
    C28 C19 C24 C23B . . . . 174.1(7) ?
    C22B C23B C24 C19 . . . . 2.8(16) ?
    C29 N6 C25 C7 . . . . -74.8(4) ?
    P1 N6 C25 C7 . . . . 113.6(3) ?
    C12 C7 C25 N6 . . . . -74.8(6) ?
    C8 C7 C25 N6 . . . . 103.4(6) ?
    C30 N4 C26 C13 . . . . -61.7(4) ?
    P1 N4 C26 C13 . . . . 141.1(2) ?
    C18 C13 C26 N4 . . . . 128.4(3) ?
    C14 C13 C26 N4 . . . . -51.4(4) ?
    P1 N5 C27 O3 . . . . -22.2(4) ?
    P1 N5 C27 C28 . . . . 154.3(2) ?
    C24 C19 C28 C27 . . . . -87.2(4) ?
    C20 C19 C28 C27 . . . . 88.2(4) ?
    O3 C27 C28 C19 . . . . 79.8(4) ?
    N5 C27 C28 C19 . . . . -96.7(3) ?
loop_
    _geom_hbond_atom_site_label_D
    _geom_hbond_atom_site_label_H
    _geom_hbond_atom_site_label_A
    _geom_hbond_site_symmetry_A
    _geom_hbond_distance_DH
    _geom_hbond_distance_HA
    _geom_hbond_distance_DA
    _geom_hbond_angle_DHA
    C25 H25A O3 . 0.97 2.49 3.347(5) 147.2
    N5 H5 O2 3_656 0.86 1.95 2.763(3) 156.4
    C28 H28A O2 3_656 0.97 2.57 3.351(4) 137.9
    C17 H17 O2 2_756 0.93 2.51 3.443(5) 175.7
    C28 H28B O3 3_666 0.97 2.40 3.325(4) 159.6
_iucr_refine_instructions_details
;
TITL RN48_LT_P21_c in P2(1)/c
CELL  1.54180  12.4823  10.3535  20.0392   90.000  118.646   90.000
ZERR     4.00   0.0004   0.0003   0.0005    0.000    0.003    0.000
LATT   1
SYMM  - X, 1/2 + Y, 1/2 - Z
SFAC  C    H    N    O    P
UNIT  96   112  12   8    4
MERG   2
EQIV   $1   -x+1,-y,-z+1
EQIV   $2   -x+2,+y-1/2,-z+1/2+1
EQIV   $3   -x+2,+y+1/2,-z+1/2+1
EQIV   $4   -x+1,-y+1,-z+1
HTAB   C25 O3
HTAB   C26 N6
HTAB   C29 O2
HTAB   N5 O2_$1
HTAB   C28 O2_$1
HTAB   C17 O2_$3
HTAB   C28 O3_$4
EADP   C22A C22B
EADP   C23A C23B
EADP   C21B C21A
DFIX     2.400   0.020 C23A C21A
DFIX     1.400   0.020 C21A C22A
DFIX     1.400   0.020 C22A C23A
FLAT     0.100 C7 C8 C9A C10 C11 C12 H9A
DFIX     0.930   0.020 C9A H9A
FLAT     0.100 C21A C22A H22A C23A H21A H23A
DFIX     0.930   0.020 C23A H23A
DFIX     2.011   0.020 H23A C22A
EADP C8 C9A C9B
FMAP   2
PLAN   25
ACTA   134.00
BOND   $H
CONF
L.S.  10
WGHT    0.111300    2.692400
FVAR       2.95387   0.42741
P1    5    0.614668    0.097934    0.616668    11.00000    0.02628    0.04702 =
         0.02245    0.00199    0.00438   -0.00294
O2    4    0.604680   -0.040559    0.595316    11.00000    0.04334    0.04627 =
         0.03153    0.00547   -0.00406   -0.00761
O3    4    0.616232    0.382183    0.572530    11.00000    0.04591    0.04238 =
         0.03142   -0.00301    0.01035    0.00115
N4    3    0.756728    0.145682    0.658173    11.00000    0.02640    0.04770 =
         0.02408   -0.00535    0.00715   -0.00187
N5    3    0.537477    0.180655    0.535069    11.00000    0.02670    0.04448 =
         0.02328   -0.00010    0.00784   -0.00078
AFIX  43
H5    2    0.477532    0.141484    0.498238    11.00000   -1.20000
AFIX   0
N6    3    0.556258    0.128526    0.671846    11.00000    0.02924    0.07666 =
         0.02591    0.00748    0.00981   -0.00138
C7    1    0.357818    0.214612    0.644860    11.00000    0.05404    0.08825 =
         0.05244    0.01159    0.02932    0.01672
C8    1    0.311247    0.206940    0.695292    11.00000    0.05704    0.16905 =
         0.05380   -0.00947    0.03277    0.01554
AFIX  43
H8    2    0.366382    0.216731    0.746682    11.00000   -1.20000
AFIX   0
PART    1
C9A   1    0.197694    0.187335    0.677292    21.00000    0.05704    0.16905 =
         0.05380   -0.00947    0.03277    0.01554
PART    2
C9B   1    0.178803    0.175002    0.664409   -21.00000    0.05704    0.16905 =
         0.05380   -0.00947    0.03277    0.01554
AFIX  43
H9B   2    0.147885    0.162187    0.697888   -21.00000   -1.20000
AFIX   0
C10   1    0.108886    0.165234    0.594257    11.00000    0.03751    0.17776 =
         0.06211    0.00595    0.02532    0.02049
AFIX  43
H10   2    0.025247    0.156085    0.575685    11.00000   -1.20000
AFIX   0
C11   1    0.156199    0.168085    0.544865    11.00000    0.03804    0.16724 =
         0.05625    0.00072    0.02102    0.01051
AFIX  43
H11   2    0.104455    0.153922    0.493356    11.00000   -1.20000
AFIX   0
C12   1    0.278499    0.191412    0.569640    11.00000    0.04323    0.15463 =
         0.05396   -0.00926    0.02432    0.00733
AFIX  43
H12   2    0.307513    0.191375    0.534689    11.00000   -1.20000
AFIX   0
C13   1    0.938182    0.201391    0.778523    11.00000    0.02862    0.04472 =
         0.02274   -0.00376    0.00975    0.00035
C14   1    0.962718    0.078267    0.809608    11.00000    0.03609    0.04201 =
         0.03284   -0.00524    0.01283   -0.00274
AFIX  43
H14   2    0.899643    0.018806    0.795370    11.00000   -1.20000
AFIX   0
C15   1    1.080844    0.043600    0.861780    11.00000    0.04730    0.04737 =
         0.03358   -0.00025    0.01073    0.00939
AFIX  43
H15   2    1.096375   -0.039009    0.882544    11.00000   -1.20000
AFIX   0
C16   1    1.175518    0.129997    0.883255    11.00000    0.03127    0.07175 =
         0.03040   -0.00382    0.00490    0.00612
AFIX  43
H16   2    1.254766    0.105576    0.917778    11.00000   -1.20000
AFIX   0
C17   1    1.152056    0.252934    0.853244    11.00000    0.03205    0.07216 =
         0.03329   -0.00453    0.00635   -0.01214
AFIX  43
H17   2    1.215419    0.312097    0.867729    11.00000   -1.20000
AFIX   0
C18   1    1.033397    0.288332    0.801242    11.00000    0.03522    0.04765 =
         0.03000    0.00100    0.00937   -0.00569
AFIX  43
H18   2    1.017884    0.371645    0.781476    11.00000   -1.20000
AFIX   0
C19   1    0.628448    0.320597    0.426333    11.00000    0.03420    0.07126 =
         0.01938    0.00862    0.00684    0.00194
C20   1    0.653997    0.200560    0.406101    11.00000    0.06246    0.09176 =
         0.03477    0.01593    0.02478    0.02742
AFIX  43
H20   2    0.596956    0.136730    0.398759    11.00000   -1.20000
AFIX   0
PART    1
C21A  1    0.782301    0.212719    0.408618    21.00000    0.03815    0.08666 =
         0.03888    0.01105    0.01963    0.00849
PART    2
C21B  1    0.744704    0.162376    0.395669   -21.00000    0.03815    0.08666 =
         0.03888    0.01105    0.01963    0.00849
AFIX  43
H21B  2    0.751163    0.079388    0.380194   -21.00000   -1.20000
AFIX   0
PART    1
C22A  1    0.850977    0.323237    0.424107    21.00000    0.03059    0.13560 =
         0.03057    0.02060    0.00928   -0.00812
AFIX  43
H22A  2    0.925330    0.319005    0.424018    21.00000   -1.20000
AFIX   0
PART    2
C22B  1    0.830262    0.258698    0.410119   -21.00000    0.03059    0.13560 =
         0.03057    0.02060    0.00928   -0.00812
AFIX  43
H22B  2    0.899139    0.241503    0.405051   -21.00000   -1.20000
AFIX   0
PART    1
C23A  1    0.815003    0.440325    0.439806    21.00000    0.05332    0.10583 =
         0.03745    0.00158    0.01472   -0.03838
PART    2
C23B  1    0.813317    0.380263    0.432051   -21.00000    0.05332    0.10583 =
         0.03745    0.00158    0.01472   -0.03838
AFIX  43
H23B  2    0.874275    0.440979    0.442552   -21.00000   -1.20000
AFIX   0
C24   1    0.707811    0.422372    0.440299    11.00000    0.06369    0.11169 =
         0.03214    0.00462    0.01731   -0.02962
AFIX  43
H24   2    0.696213    0.505609    0.453087    11.00000   -1.20000
AFIX   0
C25   1    0.494299    0.244215    0.671646    11.00000    0.06396    0.08498 =
         0.04291    0.00924    0.02974    0.01843
AFIX  23
H25A  2    0.500867    0.306921    0.637823    11.00000   -1.20000
H25B  2    0.531750    0.280767    0.722419    11.00000   -1.20000
AFIX   0
C26   1    0.810449    0.240447    0.720846    11.00000    0.02997    0.04279 =
         0.02860   -0.00314    0.00929   -0.00029
AFIX  23
H26A  2    0.759970    0.246419    0.745421    11.00000   -1.20000
H26B  2    0.812416    0.324868    0.700470    11.00000   -1.20000
AFIX   0
C27   1    0.560856    0.304552    0.521559    11.00000    0.02883    0.04492 =
         0.02908    0.00049    0.01059    0.00547
C28   1    0.519526    0.336275    0.438589    11.00000    0.03404    0.04671 =
         0.02859    0.00487    0.00863    0.00328
AFIX  23
H28A  2    0.454664    0.278226    0.405568    11.00000   -1.20000
H28B  2    0.489203    0.424197    0.427344    11.00000   -1.20000
AFIX   0
C29   1    0.584041    0.035015    0.734029    11.00000    0.06567    0.08120 =
         0.04237    0.00663    0.02337   -0.00391
AFIX  33
H29A  2    0.626429   -0.037909    0.728290    11.00000   -1.50000
H29B  2    0.509308    0.006553    0.731957    11.00000   -1.50000
H29C  2    0.634382    0.075825    0.782124    11.00000   -1.50000
AFIX   0
C30   1    0.822973    0.133131    0.614732    11.00000    0.03295    0.06245 =
         0.03049   -0.00548    0.01335   -0.00159
AFIX  33
H30A  2    0.783217    0.070056    0.575279    11.00000   -1.50000
H30B  2    0.905293    0.106185    0.648041    11.00000   -1.50000
H30C  2    0.823794    0.214931    0.592424    11.00000   -1.50000
AFIX   0
PART    1
H9A   2    0.168275    0.190558    0.712527    21.00000   -1.20000
H21A  2    0.821867    0.136872    0.401366    21.00000   -1.20000
H23A  2    0.860647    0.513964    0.446221    21.00000   -1.20000
HKLF    4
REM  RN48_LT_P21_c in P2(1)/c
REM R1 =  0.0731 for   3366 Fo > 4sig(Fo)  and  0.0883 for all   4244 data
REM    287 parameters refined using     13 restraints
END
WGHT      0.1113      2.6924
REM Highest difference peak  1.303,  deepest hole -0.462,  1-sigma level  0.073
Q1    1   0.3556  0.0996  0.6709  11.00000  0.05    1.30
Q2    1   0.4857  0.0860  0.7043  11.00000  0.05    1.22
Q3    1   0.2941  0.0875  0.7134  11.00000  0.05    1.05
Q4    1   0.2934  0.1074  0.5998  11.00000  0.05    0.85
Q5    1   0.5503  0.3187  0.6857  11.00000  0.05    0.85
Q6    1   0.1669  0.0839  0.6849  11.00000  0.05    0.56
Q7    1   0.5461 -0.0112  0.6022  11.00000  0.05    0.40
Q8    1   0.5491  0.1930  0.6716  11.00000  0.05    0.30
Q9    1   0.7753  0.1955  0.6812  11.00000  0.05    0.26
Q10   1   0.7057  0.2353  0.4141  11.00000  0.05    0.25
Q11   1   0.7298  0.3736  0.4500  11.00000  0.05    0.20
Q12   1   0.1714  0.2475  0.5680  11.00000  0.05    0.19
Q13   1   0.6491  0.5368  0.4532  11.00000  0.05    0.19
Q14   1   0.5792  0.1154  0.6502  11.00000  0.05    0.19
Q15   1   0.5324  0.3212  0.4728  11.00000  0.05    0.18
Q16   1   0.9513  0.1352  0.7838  11.00000  0.05    0.17
Q17   1   0.3460  0.0806  0.7778  11.00000  0.05    0.17
Q18   1   0.1299  0.2369  0.6186  11.00000  0.05    0.17
Q19   1   0.6382  0.3450  0.6675  11.00000  0.05    0.16
Q20   1   0.5207  0.4771  0.4312  11.00000  0.05    0.16
Q21   1   0.1851  0.1034  0.5644  11.00000  0.05    0.16
Q22   1   0.6772 -0.0015  0.3694  11.00000  0.05    0.15
Q23   1   0.8858  0.2183  0.7582  11.00000  0.05    0.14
Q24   1   0.5768  0.1647  0.5755  11.00000  0.05    0.14
Q25   1   0.7337 -0.0622  0.6718  11.00000  0.05    0.14
;
data_global
_journal_date_recd_electronic     2011-09-11
_journal_date_accepted     2011-11-18
_journal_name_full     'Acta Crystallographica, Section E'
_journal_year     2011
_journal_volume     67
_journal_issue     12
_journal_page_first     o3425
_journal_page_last     o3426
_journal_paper_category     QO
_journal_coeditor_code     FY2027
_publ_contact_author_name     'Santiago Gar\'ia-Granda'
_publ_contact_author_address
;
Departamento de Qu\'imica F\'isica y Anal\'itica
Facultad de Qu\'imica
Universidad de Oviedo - CINN
C/ Juli\'an Claver\'ia, 8
33006 Oviedo
Asturias
Spain
;
_publ_contact_author_email     sgg@uniovi.es
_publ_contact_author_fax     '+34 985 103125'
_publ_contact_author_phone     '+34 985 103477'
_publ_section_title
;\
<i>N</i>,<i>N</i>'-Dibenzyl-<i>N</i>,<i>N</i>'-dimethyl-<i>N</i>''-(2-\
phenylacetyl)phosphoric triamide
;
loop_
    _publ_author_name
    _publ_author_address
    'Pourayoubi, Mehrdad'
;
Department of Chemistry, Ferdowsi University of Mashhad, Mashhad 91779, Iran
;
    'Shoghpour, Samad'
;
Department of Chemistry, Ferdowsi University of Mashhad, Mashhad 91779, Iran
;
    'Torre-Fern\'andez, Laura'
;
Departamento de Qu\'imica F\'isica y Anal\'itica
Facultad de Qu\'imica
Universidad de Oviedo--CINN
C/ Juli\'an Claver\'ia, 8
33006 Oviedo
Asturias
Spain
;
    'Garc\'ia-Granda, Santiago'
;
Departamento de Qu\'imica F\'isica y Anal\'itica
Facultad de Qu\'imica
Universidad de Oviedo--CINN
C/ Juli\'an Claver\'ia, 8
33006 Oviedo
Asturias
Spain
;
