# Supplementary material for: N,N′-Dibenzyl-N,N′-dimethyl-N′′-(2-phenyl­acet­yl)phospho­ric triamide
Source: Acta Crystallogr Sect E Struct Rep Online. 2011 Nov 25;67(Pt 12):o3425–6. doi: 10.1107/S1600536811049178 (PMC3239060; doi:10.1107/S1600536811049178)
Supplement: Supplementary file 2 [file e-67-o3425-Isup2.hkl]

# 
# h,k,l, Fc-squared, Fo-squared, sigma(Fo-squared) and status flag 
# 
data_I
_shelx_title ' RN48_LT_P21_c in P2(1)/c' 
_shelx_refln_list_code          4 
_shelx_F_calc_maximum      178.52 
_exptl_crystal_F_000       896.00 
_reflns_d_resolution_high  0.8175 
 
loop_ 
 _symmetry_equiv_pos_as_xyz 
 'x, y, z' 
 '-x, y+1/2, -z+1/2' 
 '-x, -y, -z' 
 'x, -y-1/2, z-1/2' 
 
_cell_length_a    12.4823 
_cell_length_b    10.3535 
_cell_length_c    20.0392 
_cell_angle_alpha  90.000 
_cell_angle_beta  118.646 
_cell_angle_gamma  90.000 
 
_shelx_F_squared_multiplier     1.000 
 
loop_ 
 _refln_index_h 
 _refln_index_k 
 _refln_index_l 
 _refln_F_squared_calc 
 _refln_F_squared_meas 
 _refln_F_squared_sigma 
 _refln_observed_status 
   1   0   0    10784.93    10904.32     73.91 o 
   2   0   0       21.15        8.12      5.88 o 
   3   0   0     3936.86     4136.12     42.64 o 
   4   0   0     4857.26     4505.62     52.12 o 
   5   0   0     5720.96     5165.78     64.18 o 
   6   0   0      107.50      196.10     14.48 o 
   7   0   0      215.21      230.48     12.12 o 
   8   0   0       38.87       41.36      9.36 o 
   9   0   0     2983.73     3233.99     60.78 o 
  10   0   0        0.92       -2.65      6.58 o 
  11   0   0      304.32      335.10     14.34 o 
  12   0   0      114.01      120.08      7.64 o 
  13   0   0      206.74      155.99     10.37 o 
   1   1   0     5153.28     5626.60     26.66 o 
   2   1   0     8049.80     8626.34     73.32 o 
   3   1   0     2396.49     2514.35     23.89 o 
   4   1   0     5442.92     5483.31     64.64 o 
   5   1   0     2188.91     2836.25     33.88 o 
   6   1   0     1150.28     1147.47     26.17 o 
   7   1   0       54.18       63.43      4.49 o 
   8   1   0      272.39      353.56     11.07 o 
   9   1   0       55.18       36.97      6.91 o 
  10   1   0      388.67      373.10     21.28 o 
  11   1   0        9.67        9.49      3.47 o 
  12   1   0       26.15       29.41      4.08 o 
  13   1   0       10.98       13.67      5.21 o 
   0   2   0    30710.29    24911.91    192.20 o 
   1   2   0       24.39       78.28      7.05 o 
   2   2   0      863.21      704.54     13.77 o 
   3   2   0     4710.66     4882.96     45.36 o 
   4   2   0     1278.18     1137.18     21.35 o 
   5   2   0      385.37      260.16     16.67 o 
   6   2   0     3097.05     2954.47     64.23 o 
   7   2   0       24.92       14.10      4.26 o 
   8   2   0      147.35      188.17      8.81 o 
   9   2   0       19.38       43.72      5.11 o 
  10   2   0      539.06      609.79     25.06 o 
  11   2   0       53.93       61.22     11.99 o 
  12   2   0        1.27        1.66      3.43 o 
  13   2   0       23.97       11.51      4.60 o 
   1   3   0     5003.73     3404.69     32.93 o 
   2   3   0     4363.70     3240.13     31.56 o 
   3   3   0      747.36      656.43     18.05 o 
   4   3   0       19.70        3.97      3.28 o 
   5   3   0       81.99       35.66      6.64 o 
   6   3   0      452.76      493.40     31.55 o 
   7   3   0      269.17      321.49     11.72 o 
   8   3   0      851.86      871.08     20.47 o 
   9   3   0      340.47      315.20     12.12 o 
  10   3   0       30.23       25.06      9.65 o 
  11   3   0      376.09      354.40     23.45 o 
  12   3   0       54.42       59.30      9.78 o 
  13   3   0        1.25       -2.54      4.14 o 
   0   4   0     2057.59     2951.34     47.05 o 
   1   4   0      697.93     1049.42     21.85 o 
   2   4   0      167.39      168.49      8.35 o 
   3   4   0        0.50        4.43      3.15 o 
   4   4   0      163.83      144.38      8.81 o 
   5   4   0     1012.47      987.18     34.37 o 
   6   4   0      281.22      247.85      9.61 o 
   7   4   0        3.96       15.21      2.89 o 
   8   4   0      410.19      472.14     11.59 o 
   9   4   0      197.53      234.15     14.60 o 
  10   4   0        1.52        2.86      4.63 o 
  11   4   0      135.42      146.33     14.90 o 
  12   4   0       37.03       45.23      7.86 o 
   1   5   0      367.52      565.97     18.68 o 
   2   5   0     1742.43     2057.13     31.35 o 
   3   5   0      888.44     1120.98     25.87 o 
   4   5   0      134.84      176.32     17.36 o 
   5   5   0      223.24      287.29     11.13 o 
   6   5   0        2.66       11.74      2.92 o 
   7   5   0      214.19      149.43      8.09 o 
   8   5   0       41.78       68.47      6.53 o 
   9   5   0      332.11      367.83     17.66 o 
  10   5   0       65.09       93.49      9.26 o 
  11   5   0       19.50       23.09      7.73 o 
  12   5   0       92.03       76.81      8.40 o 
   0   6   0       22.49       83.87     14.24 o 
   1   6   0       28.58       37.08      6.99 o 
   2   6   0        6.02       17.01      4.33 o 
   3   6   0      454.06      554.37     14.75 o 
   4   6   0      507.59      473.50     14.76 o 
   5   6   0      500.23      423.73     14.71 o 
   6   6   0       28.79       65.04      8.17 o 
   7   6   0       40.01       34.54      5.01 o 
   8   6   0       35.63       51.35      5.89 o 
   9   6   0      366.89      447.58     14.10 o 
  10   6   0      182.94      232.62     12.57 o 
  11   6   0       17.26       12.73      4.59 o 
   1   7   0      608.64      437.14     15.24 o 
   2   7   0      226.02      202.33      9.66 o 
   3   7   0      200.17      172.02      9.06 o 
   4   7   0        0.53        2.51      4.04 o 
   5   7   0      237.15      230.29     11.89 o 
   6   7   0      878.96      990.14     28.64 o 
   7   7   0      478.53      545.00     21.36 o 
   8   7   0      232.57      260.17     13.90 o 
   9   7   0      138.49      134.91      7.63 o 
  10   7   0       75.42       54.17      9.69 o 
   0   8   0       10.76       13.70      7.25 o 
   1   8   0        0.08        4.75      9.07 o 
   2   8   0      258.33      264.73      9.96 o 
   3   8   0      264.16      228.36     12.60 o 
   4   8   0       48.68       64.69      9.56 o 
   5   8   0      210.22      203.64     14.01 o 
   6   8   0       38.10       48.62      8.78 o 
   7   8   0        5.97       10.59      6.37 o 
   8   8   0        7.52       10.14      4.74 o 
   9   8   0       55.58       50.67      6.06 o 
   1   9   0       38.89       26.26      7.00 o 
   2   9   0      122.52      102.10      8.72 o 
   3   9   0      615.26      720.15     33.28 o 
   4   9   0       22.74        2.56      5.81 o 
   5   9   0        0.75        2.82      4.68 o 
   6   9   0       44.69       43.49      7.34 o 
   7   9   0       12.26        5.01      9.24 o 
   8   9   0       15.30        2.85      4.53 o 
   0  10   0       42.54      102.32     12.44 o 
   1  10   0       77.26      123.72      9.47 o 
   2  10   0       76.45       75.38     11.73 o 
   3  10   0      344.58      400.42     24.14 o 
   4  10   0      107.20      115.39     13.62 o 
   5  10   0       59.53       49.06      9.89 o 
   6  10   0       19.35       18.33      6.74 o 
   7  10   0        4.25        0.15      5.04 o 
   1  11   0        3.09       -0.84      4.33 o 
   2  11   0       59.82       57.49      9.45 o 
   3  11   0       99.42      127.08     12.78 o 
   4  11   0        9.73       29.42      7.32 o 
   5  11   0       23.09       18.84      5.86 o 
   6  11   0        1.54        3.12      4.45 o 
   1  12   0        5.45       -0.22      3.51 o 
   2  12   0        2.36        8.64      4.05 o 
   3  12   0       13.08       22.83      4.90 o 
   4  12   0       16.85       14.86      4.26 o 
 -13   1   1       59.73       40.69     11.47 o 
 -12   1   1        8.79        9.66      4.21 o 
 -11   1   1      119.21      126.30     10.23 o 
 -10   1   1        3.86       10.36      3.78 o 
  -9   1   1      144.74      131.07     10.68 o 
  -8   1   1        0.21        0.38      3.51 o 
  -7   1   1      180.29      211.49     16.00 o 
  -6   1   1     2024.87     1975.45     39.46 o 
  -5   1   1       37.27        5.81      3.18 o 
  -4   1   1       56.69       91.85      7.14 o 
  -3   1   1     2459.22     2102.28     24.12 o 
  -2   1   1     3477.37     2466.84     21.65 o 
  -1   1   1     7096.20     5746.77     43.01 o 
   0   1   1     1121.79     1284.90     18.35 o 
   1   1   1       19.58       33.59      3.58 o 
   2   1   1     3977.18     3066.38     28.02 o 
   3   1   1     2933.74     2545.83     29.17 o 
   4   1   1     2199.79     2102.68     31.49 o 
   5   1   1     2459.05     2706.63     35.73 o 
   6   1   1       35.94       68.02      6.72 o 
   7   1   1       21.50       31.20      3.15 o 
   8   1   1     1314.84     1315.91     35.65 o 
   9   1   1        5.95        4.91      4.35 o 
  10   1   1        1.01        5.83      3.62 o 
  11   1   1       63.55       52.46      5.30 o 
  12   1   1       99.65      111.49      5.87 o 
 -13   2   1      155.32      145.80     11.88 o 
 -12   2   1       45.40       43.34      9.33 o 
 -11   2   1       30.45       12.10      4.39 o 
 -10   2   1       34.93       16.43      5.64 o 
  -9   2   1      204.53      312.71     10.99 o 
  -8   2   1      345.00      326.63     10.12 o 
  -7   2   1      112.12      159.46      9.48 o 
  -6   2   1       80.80      147.98     16.34 o 
  -5   2   1      954.47      842.45     25.93 o 
  -4   2   1     1499.22     1463.88     26.01 o 
  -3   2   1     2868.57     2935.36     33.41 o 
  -2   2   1      360.10      317.14     14.37 o 
  -1   2   1      704.14      896.23     17.90 o 
   0   2   1    31870.08    30564.53    354.39 o 
   1   2   1      600.84      677.79     11.12 o 
   2   2   1       11.34       51.38      3.73 o 
   3   2   1       84.74       67.43      4.38 o 
   4   2   1      108.90      188.77      9.68 o 
   5   2   1        8.90       62.52      6.58 o 
   6   2   1      249.35      180.42     12.91 o 
   7   2   1       13.32       18.33      4.11 o 
   8   2   1        3.45        5.59      2.69 o 
   9   2   1      264.72      318.81     12.01 o 
  10   2   1       21.01       28.95      7.61 o 
  11   2   1      107.43       89.47      7.47 o 
  12   2   1        0.46        7.14      3.73 o 
 -13   3   1       14.67       22.42      5.87 o 
 -12   3   1       18.97       34.71      8.49 o 
 -11   3   1       73.79       59.44     11.48 o 
 -10   3   1        5.14        3.98      4.59 o 
  -9   3   1        0.04       -5.75      5.75 o 
  -8   3   1       12.03       11.31      5.97 o 
  -7   3   1        2.93        4.21      3.31 o 
  -6   3   1       45.61       55.11     11.24 o 
  -5   3   1     3796.60     4253.29     57.59 o 
  -4   3   1      146.21      141.32     10.84 o 
  -3   3   1      256.34      235.70     12.98 o 
  -2   3   1     5108.05     5086.29     52.93 o 
  -1   3   1     4541.94     4194.47    100.00 o 
   0   3   1     4060.64     3500.29     39.56 o 
   1   3   1      229.21      393.26      9.47 o 
   2   3   1       35.97       47.57      3.58 o 
   3   3   1        3.03        8.97      2.42 o 
   4   3   1      584.94      623.24     18.93 o 
   5   3   1       84.66      101.32      9.66 o 
   6   3   1       23.75       53.09      6.64 o 
   7   3   1       59.39       44.25      3.66 o 
   8   3   1       41.14       32.10      4.93 o 
   9   3   1      338.76      297.16     20.59 o 
  10   3   1      104.52       78.59      7.65 o 
  11   3   1        1.04        3.68      7.08 o 
  12   3   1       28.11       30.56     11.08 o 
 -13   4   1       26.17       14.76      4.65 o 
 -12   4   1       21.34       20.04      7.23 o 
 -11   4   1        5.53        9.47      5.77 o 
 -10   4   1       25.61       14.86      5.90 o 
  -9   4   1        5.57        2.72      4.85 o 
  -8   4   1      127.50      134.67     12.19 o 
  -7   4   1       40.13       54.45      5.69 o 
  -6   4   1       62.88       26.74      7.52 o 
  -5   4   1        0.03        9.04      5.56 o 
  -4   4   1       43.85       46.85      7.33 o 
  -3   4   1     2441.96     2643.30     39.84 o 
  -2   4   1     1167.14     1234.98     23.78 o 
  -1   4   1      723.16      408.62     14.07 o 
   0   4   1       66.46        5.90      4.63 o 
   1   4   1       59.69       35.17      3.79 o 
   2   4   1      294.11      185.45      8.27 o 
   3   4   1       52.43       54.58      4.98 o 
   4   4   1        1.51        3.19      4.19 o 
   5   4   1      555.89      456.19     31.23 o 
   6   4   1       72.65       56.37      4.50 o 
   7   4   1      112.62      118.63      6.03 o 
   8   4   1        0.08       -3.98      4.81 o 
   9   4   1       12.30       13.83      8.20 o 
  10   4   1      102.96      107.69     14.30 o 
  11   4   1       30.58       15.89      7.20 o 
  12   4   1       12.81       14.92      5.70 o 
 -12   5   1        5.37        3.43      4.73 o 
 -11   5   1       50.79       48.05      7.07 o 
 -10   5   1       51.50       72.13      8.78 o 
  -9   5   1       58.39       55.88     10.12 o 
  -8   5   1       60.40       43.13      4.99 o 
  -7   5   1       13.00       24.51      3.89 o 
  -6   5   1      302.58      286.68      9.62 o 
  -5   5   1      551.18      520.57     16.53 o 
  -4   5   1      149.20      145.60     10.19 o 
  -3   5   1        0.64        0.14      3.82 o 
  -2   5   1     2631.38     2527.13     48.51 o 
  -1   5   1     1587.12     1352.42     29.19 o 
   0   5   1      345.84      266.71     17.60 o 
   1   5   1      176.36       44.71      6.47 o 
   2   5   1       17.79       11.95      4.22 o 
   3   5   1        6.97       10.84      4.27 o 
   4   5   1      401.77      461.65     24.82 o 
   5   5   1        2.99        1.83      3.66 o 
   6   5   1      109.19       79.05      6.02 o 
   7   5   1       99.67       99.35     12.45 o 
   8   5   1       33.28       36.00      6.02 o 
   9   5   1       15.22       14.65      3.54 o 
  10   5   1        0.01       -3.67      4.56 o 
  11   5   1       36.75       34.37      7.41 o 
 -11   6   1        0.08       -1.91      3.37 o 
 -10   6   1       12.16       22.01      5.83 o 
  -9   6   1        1.36        2.70      3.74 o 
  -8   6   1      511.01      501.13     19.11 o 
  -7   6   1       31.48       30.39      4.81 o 
  -6   6   1       44.48       21.52      4.32 o 
  -5   6   1      295.81      357.93     13.32 o 
  -4   6   1      114.38      170.38      8.55 o 
  -3   6   1        1.52        0.40      4.72 o 
  -2   6   1      239.27      226.54     11.97 o 
  -1   6   1      258.20      172.53     12.00 o 
   0   6   1       52.84       63.72      9.09 o 
   1   6   1     1116.72     1220.00     42.23 o 
   2   6   1       52.32       57.34      8.12 o 
   3   6   1      248.89      241.70      9.76 o 
   4   6   1      254.84      269.21     11.35 o 
   5   6   1      312.58      300.08     10.32 o 
   6   6   1       30.35       29.73      4.55 o 
   7   6   1       94.43       86.24      7.47 o 
   8   6   1       46.59       43.21      5.60 o 
   9   6   1        1.08       -0.17      3.70 o 
  10   6   1        0.29        4.62      3.89 o 
  11   6   1        1.53        2.08      4.16 o 
 -11   7   1       62.72       46.24      6.93 o 
 -10   7   1       61.09       68.04      6.67 o 
  -9   7   1       52.18       59.51      5.67 o 
  -8   7   1       27.06       22.11      9.34 o 
  -7   7   1      165.46      132.56     11.25 o 
  -6   7   1       92.32      119.25      8.74 o 
  -5   7   1       58.73       48.35      6.13 o 
  -4   7   1      565.65      469.09     14.79 o 
  -3   7   1       15.00       10.27      4.02 o 
  -2   7   1       97.50      124.73      7.07 o 
  -1   7   1      121.61       93.83      5.52 o 
   0   7   1       21.60       22.16      3.57 o 
   1   7   1      137.95      204.99      8.67 o 
   2   7   1       61.82       76.09      5.27 o 
   3   7   1      588.37      639.70     19.38 o 
   4   7   1       12.00       15.98      4.95 o 
   5   7   1       55.14       52.39      7.42 o 
   6   7   1      610.02      660.57     23.79 o 
   7   7   1       43.68       64.64      6.61 o 
   8   7   1      534.02      532.07     15.47 o 
   9   7   1       32.07       48.87      5.21 o 
  10   7   1        3.56       -0.92      4.09 o 
 -10   8   1        0.17        8.11      6.00 o 
  -9   8   1      113.99      114.12     29.91 o 
  -8   8   1       54.77       71.66      7.96 o 
  -7   8   1      235.66      293.96     15.82 o 
  -6   8   1       68.29      126.28     11.34 o 
  -5   8   1        7.58       13.94      5.45 o 
  -4   8   1      444.61      476.52     18.13 o 
  -3   8   1      598.52      650.02     19.27 o 
  -2   8   1      243.35      237.73      9.40 o 
  -1   8   1       23.26       62.51      6.99 o 
   0   8   1       60.06      142.57     10.84 o 
   1   8   1      184.73      211.17      9.74 o 
   2   8   1      251.72      232.91      9.49 o 
   3   8   1        2.07        9.94      4.83 o 
   4   8   1       45.64       22.41      6.10 o 
   5   8   1      511.87      435.00     19.84 o 
   6   8   1      104.09       47.37      7.56 o 
   7   8   1       36.87       39.72      6.96 o 
   8   8   1        1.07        0.77      4.70 o 
   9   8   1      114.58      101.95      9.45 o 
  -9   9   1        0.61       -3.81      3.81 o 
  -8   9   1        4.24        8.15      4.41 o 
  -7   9   1       10.34        6.30      5.05 o 
  -6   9   1        5.02        5.73      5.85 o 
  -5   9   1        4.12        9.37      5.70 o 
  -4   9   1       27.08       13.46      6.44 o 
  -3   9   1        4.09       12.55      7.08 o 
  -2   9   1       10.46       12.75      6.88 o 
  -1   9   1       15.13       16.82      4.85 o 
   0   9   1       31.00       62.99      7.65 o 
   1   9   1        4.90        2.97      9.01 o 
   2   9   1      116.36      125.35      9.47 o 
   3   9   1       78.72      104.25     13.69 o 
   4   9   1        4.97        6.16      7.09 o 
   5   9   1        0.79        0.90      5.91 o 
   6   9   1       55.93       76.31     11.71 o 
   7   9   1       38.04       31.99      8.22 o 
   8   9   1       31.58       13.83      5.69 o 
  -8  10   1       16.69        5.38      4.07 o 
  -7  10   1       31.48       23.43      6.72 o 
  -6  10   1        5.34        8.47      6.48 o 
  -5  10   1        0.48        4.33      6.41 o 
  -4  10   1        0.35       -0.38      6.47 o 
  -3  10   1      182.85      202.91     17.57 o 
  -2  10   1        3.05        6.93      6.53 o 
  -1  10   1        0.50       -3.58      4.48 o 
   0  10   1        2.45        2.88      4.35 o 
   1  10   1        4.60        9.63      4.44 o 
   2  10   1      223.00      218.25     17.95 o 
   3  10   1       14.33       19.26      8.58 o 
   4  10   1        0.28       -1.34      6.53 o 
   5  10   1        0.04       -0.63      6.06 o 
   6  10   1        2.12        2.69      5.53 o 
   7  10   1       22.53       12.80      5.83 o 
  -6  11   1       15.59       15.81      5.49 o 
  -5  11   1        7.49       14.38      6.39 o 
  -4  11   1       87.88       92.66     11.10 o 
  -3  11   1       37.83       28.11      7.48 o 
  -2  11   1       32.56       31.57      7.98 o 
  -1  11   1        7.27        0.22      5.19 o 
   0  11   1        2.57       -1.21      3.44 o 
   1  11   1        2.67        9.85      3.83 o 
   2  11   1        5.17        9.13      6.02 o 
   3  11   1       71.89       90.69     11.19 o 
   4  11   1        0.22        4.21      5.66 o 
   5  11   1        2.31        6.65      4.72 o 
   6  11   1        9.00        6.00      4.06 o 
  -4  12   1       21.10       25.00      5.05 o 
  -3  12   1       70.03      114.22      9.57 o 
  -2  12   1        0.13        2.33      4.10 o 
  -1  12   1        8.75        8.82      4.21 o 
   0  12   1        0.41       -0.81      3.20 o 
   1  12   1        6.14       12.91      4.30 o 
   2  12   1       52.83       40.18      6.30 o 
   3  12   1        0.01       -2.40      3.47 o 
 -13   0   2       12.17       14.98      6.23 o 
 -12   0   2       74.53       83.68     12.62 o 
 -11   0   2       62.21       62.52     12.00 o 
 -10   0   2      325.53      274.89     18.58 o 
  -9   0   2        1.08       -7.55     13.82 o 
  -8   0   2        2.81       11.56      6.63 o 
  -7   0   2     3343.50     4009.44    127.44 o 
  -6   0   2     1421.17     1502.92     63.13 o 
  -5   0   2     1404.69     1667.83     37.12 o 
  -4   0   2     4265.36     4064.12     49.52 o 
  -3   0   2    17313.56    16651.94     81.16 o 
  -2   0   2       48.18       87.59      4.20 o 
  -1   0   2     8010.05     8360.70     68.04 o 
   0   0   2     1021.40      825.18     17.63 o 
   1   0   2     6449.11     6454.50     91.19 o 
   2   0   2     5002.20     5338.55     62.90 o 
   3   0   2     3008.87     3460.76     56.35 o 
   4   0   2    12599.65    14221.71    147.46 o 
   5   0   2       36.67      122.56     11.85 o 
   6   0   2     1964.56     1817.02     47.47 o 
   7   0   2      487.97      470.30     13.99 o 
   8   0   2     1592.34     1362.76    148.13 o 
   9   0   2       74.24       82.84     12.46 o 
  10   0   2      154.35      135.41     15.41 o 
  11   0   2      417.11      457.99     15.85 o 
  12   0   2      281.07      306.26     10.35 o 
 -13   1   2       32.79       31.10      4.74 o 
 -12   1   2       93.26       72.54      7.99 o 
 -11   1   2      345.76      337.87     16.45 o 
 -10   1   2      162.63      134.02     11.26 o 
  -9   1   2      212.70      243.79     11.74 o 
  -8   1   2       22.77       14.56      5.21 o 
  -7   1   2      229.62      278.34     17.37 o 
  -6   1   2      534.76      545.00     17.15 o 
  -5   1   2      133.27      128.29      9.77 o 
  -4   1   2      660.07      636.62     12.64 o 
  -3   1   2      448.61      330.48      7.87 o 
  -2   1   2     5740.90     5268.76     32.98 o 
  -1   1   2     3530.70     3289.88     23.75 o 
   0   1   2     3078.85     2720.82     21.76 o 
   1   1   2    11083.67    10918.03     48.30 o 
   2   1   2     3609.30     3661.02     36.15 o 
   3   1   2      876.37      917.44     15.47 o 
   4   1   2       38.93       42.90      3.37 o 
   5   1   2      266.75      301.01     14.15 o 
   6   1   2      217.61      199.79     12.77 o 
   7   1   2      211.60      198.19      9.70 o 
   8   1   2      302.67      282.15     10.54 o 
   9   1   2      108.44      122.74      8.14 o 
  10   1   2      212.98      262.01     11.07 o 
  11   1   2        0.98       -2.17      2.51 o 
  12   1   2       36.49       35.45      3.24 o 
 -13   2   2        9.73       -1.06      5.47 o 
 -12   2   2       26.67       22.01      5.20 o 
 -11   2   2      148.95      126.43     18.86 o 
 -10   2   2      731.65      652.04     22.25 o 
  -9   2   2       69.64       57.00      7.29 o 
  -8   2   2        0.38        1.39      3.79 o 
  -7   2   2      148.85      189.54     19.68 o 
  -6   2   2       83.92      212.32     14.37 o 
  -5   2   2     1198.68     1447.73     21.84 o 
  -4   2   2       63.96       74.30      6.11 o 
  -3   2   2     1253.08     1169.15     56.49 o 
  -2   2   2      771.18      655.37     15.24 o 
  -1   2   2      949.49      642.89     22.78 o 
   0   2   2       53.64       33.86      5.96 o 
   1   2   2    13008.05    10975.65     41.49 o 
   2   2   2     7494.69     6274.83     50.34 o 
   3   2   2     2941.78     2907.27     23.58 o 
   4   2   2      503.86      524.53     15.87 o 
   5   2   2      257.97      170.31     12.71 o 
   6   2   2      925.99      836.73     21.86 o 
   7   2   2     1714.49     1742.81     26.72 o 
   8   2   2       92.83       77.23      5.91 o 
   9   2   2      159.37      145.13     10.64 o 
  10   2   2       33.95       43.17      6.41 o 
  11   2   2        0.97        3.26      3.89 o 
  12   2   2       33.06       47.72      4.89 o 
 -13   3   2      248.67      249.58     15.73 o 
 -12   3   2       66.01       56.73     10.45 o 
 -11   3   2       13.35       16.06      5.92 o 
 -10   3   2      432.59      387.15     25.94 o 
  -9   3   2      587.79      646.93     28.10 o 
  -8   3   2      499.09      514.95     16.62 o 
  -7   3   2       85.59       92.49      7.02 o 
  -6   3   2       34.89       18.46      8.32 o 
  -5   3   2      746.34      639.18     23.52 o 
  -4   3   2     2404.70     2509.87     45.26 o 
  -3   3   2      544.08      371.02     20.20 o 
  -2   3   2      422.98      185.19     10.51 o 
  -1   3   2       89.85       70.36      6.40 o 
   0   3   2      271.22      633.19     13.91 o 
   1   3   2      400.51      769.09     11.30 o 
   2   3   2      289.95      223.58      6.96 o 
   3   3   2     1508.51     1529.91     21.58 o 
   4   3   2     2219.42     2384.57     36.03 o 
   5   3   2     2615.29     2433.83     64.00 o 
   6   3   2      412.33      298.76     11.58 o 
   7   3   2       66.51       44.58      3.54 o 
   8   3   2      483.79      530.81     14.12 o 
   9   3   2        1.05       -5.59      5.91 o 
  10   3   2       99.34      123.95      9.38 o 
  11   3   2       37.30       30.93      8.25 o 
  12   3   2       30.46       34.52      4.64 o 
 -13   4   2        6.80        9.26      4.92 o 
 -12   4   2        5.05        6.69      6.51 o 
 -11   4   2       22.88       48.21      7.05 o 
 -10   4   2      425.44      440.10     19.43 o 
  -9   4   2      341.65      280.18     21.65 o 
  -8   4   2       19.32       19.61      6.15 o 
  -7   4   2        6.72       10.21      3.26 o 
  -6   4   2      197.25      204.45     21.88 o 
  -5   4   2      325.45      273.80     17.46 o 
  -4   4   2      131.78      203.57     14.57 o 
  -3   4   2      453.69      440.52     19.84 o 
  -2   4   2     3256.85     2909.51     40.71 o 
  -1   4   2     2807.26     2079.59     35.11 o 
   0   4   2     3530.55     2964.96     29.15 o 
   1   4   2     1049.95     1196.96     18.85 o 
   2   4   2     1673.44     1672.21     23.75 o 
   3   4   2        9.41       14.75      3.45 o 
   4   4   2      910.77     1000.35     29.00 o 
   5   4   2       42.81       47.21      4.63 o 
   6   4   2     1127.11     1093.43     16.78 o 
   7   4   2      459.93      467.08     11.72 o 
   8   4   2        8.76       17.58      3.52 o 
   9   4   2      135.84      135.02     15.87 o 
  10   4   2       23.81       19.05      7.71 o 
  11   4   2       47.20       56.27      9.23 o 
  12   4   2       14.73       11.33      4.58 o 
 -12   5   2        8.17        5.93      3.72 o 
 -11   5   2       25.09       32.26      9.18 o 
 -10   5   2      110.11      106.94     10.24 o 
  -9   5   2        0.07       -0.19      4.28 o 
  -8   5   2       31.33       28.48      6.00 o 
  -7   5   2      215.41      240.27     10.31 o 
  -6   5   2       56.91       73.69      6.46 o 
  -5   5   2      182.06      202.46     12.39 o 
  -4   5   2     1087.58     1087.34     27.35 o 
  -3   5   2      301.29      329.79     14.49 o 
  -2   5   2      465.38      392.80     15.72 o 
  -1   5   2      544.81      385.84     15.85 o 
   0   5   2     2724.05     3128.38     39.46 o 
   1   5   2      150.65      157.25      9.83 o 
   2   5   2      208.65      261.86     11.90 o 
   3   5   2      306.48      289.25     13.36 o 
   4   5   2       12.52        5.98      3.06 o 
   5   5   2       34.10       44.88      4.37 o 
   6   5   2      632.34      743.52     17.16 o 
   7   5   2       61.13       82.77      6.62 o 
   8   5   2       34.60       42.60      5.88 o 
   9   5   2        1.37        5.93      4.11 o 
  10   5   2        3.95       -3.32      6.31 o 
  11   5   2       82.57       76.03      9.48 o 
 -11   6   2      155.26      122.99      8.76 o 
 -10   6   2      388.30      322.83     15.32 o 
  -9   6   2       48.47       27.09      4.83 o 
  -8   6   2       30.89       58.17      5.98 o 
  -7   6   2      472.45      564.49     14.37 o 
  -6   6   2      597.99      752.61     19.57 o 
  -5   6   2      805.57      920.61     20.75 o 
  -4   6   2        1.60        5.46      3.20 o 
  -3   6   2      108.50       99.82     10.45 o 
  -2   6   2        3.35       16.43      4.76 o 
  -1   6   2      233.90      100.04      9.66 o 
   0   6   2      769.77     1009.88     33.01 o 
   1   6   2      840.64      695.12     26.78 o 
   2   6   2     1160.02     1036.34     18.98 o 
   3   6   2     1550.59     1602.27     41.68 o 
   4   6   2      141.25      121.22      8.12 o 
   5   6   2      429.48      403.66     13.71 o 
   6   6   2        6.30        6.99      3.51 o 
   7   6   2      293.90      350.56     13.50 o 
   8   6   2       54.07       47.59      5.68 o 
   9   6   2       40.61       38.60      5.25 o 
  10   6   2       84.76      108.37     11.21 o 
 -11   7   2        0.23       12.07      5.79 o 
 -10   7   2      167.70      169.75     17.09 o 
  -9   7   2      426.49      449.60     17.43 o 
  -8   7   2     1004.46     1022.44     27.90 o 
  -7   7   2     1303.76     1353.92     55.24 o 
  -6   7   2       39.83       31.11      5.43 o 
  -5   7   2      166.67      130.63      8.95 o 
  -4   7   2      358.38      394.25     13.67 o 
  -3   7   2      696.80      724.67     16.87 o 
  -2   7   2      184.33      171.38      9.92 o 
  -1   7   2     1107.05     1094.44     17.30 o 
   0   7   2     1612.03     1782.86     32.67 o 
   1   7   2     1150.30     1302.26     20.24 o 
   2   7   2      315.96      293.03     21.04 o 
   3   7   2      365.78      425.45     16.10 o 
   4   7   2     1266.31     1305.41     28.67 o 
   5   7   2      892.43      835.60     33.20 o 
   6   7   2      473.15      401.40     14.34 o 
   7   7   2       14.01       18.44      4.73 o 
   8   7   2       43.82       54.95      5.72 o 
   9   7   2      157.26      186.84      9.33 o 
  10   7   2      143.61      140.61      9.50 o 
 -10   8   2       42.35       36.21      8.95 o 
  -9   8   2       94.56       66.79      7.09 o 
  -8   8   2       34.31       39.22      6.94 o 
  -7   8   2       36.47       25.42      6.65 o 
  -6   8   2      135.83      162.81     12.40 o 
  -5   8   2      117.13      105.71     10.48 o 
  -4   8   2        2.08       17.75      5.59 o 
  -3   8   2      164.68      178.17     10.57 o 
  -2   8   2        8.99        6.14      5.30 o 
  -1   8   2       42.07       42.81      5.29 o 
   0   8   2      161.70      148.94      8.42 o 
   1   8   2     1597.25     1538.28     26.70 o 
   2   8   2        8.75        4.78      3.88 o 
   3   8   2      261.20      238.26     12.94 o 
   4   8   2      147.00      156.13     12.51 o 
   5   8   2       37.77       52.95      8.22 o 
   6   8   2       37.77       66.26      8.79 o 
   7   8   2        2.15        3.32      6.25 o 
   8   8   2       63.39       57.84      8.63 o 
   9   8   2        5.35        0.63      3.08 o 
  -9   9   2       54.77       49.12      6.72 o 
  -8   9   2        0.30        1.04      3.89 o 
  -7   9   2        6.07        9.71      4.71 o 
  -6   9   2       44.60       23.18      6.92 o 
  -5   9   2       69.31       32.40      6.94 o 
  -4   9   2      943.44      919.54     27.99 o 
  -3   9   2        8.32       16.49      8.54 o 
  -2   9   2       74.41       95.92     13.52 o 
  -1   9   2        0.13        1.41      4.10 o 
   0   9   2       13.66       32.00      6.10 o 
   1   9   2      295.41      358.60     15.92 o 
   2   9   2      146.36      137.37     10.16 o 
   3   9   2        0.53       -3.47      6.74 o 
   4   9   2        8.71        9.99      8.39 o 
   5   9   2        5.72        8.63      6.84 o 
   6   9   2        3.07       -2.08      6.84 o 
   7   9   2        2.75       10.72      6.10 o 
   8   9   2       29.97       14.83      4.92 o 
  -8  10   2       17.68        4.53      4.10 o 
  -7  10   2       59.97       49.26      8.50 o 
  -6  10   2       32.99       43.68      8.94 o 
  -5  10   2       48.28       43.44      9.86 o 
  -4  10   2        4.62       15.88      7.46 o 
  -3  10   2      192.45      270.26     20.63 o 
  -2  10   2       96.23      101.48     13.81 o 
  -1  10   2       33.13       15.50      6.25 o 
   0  10   2       25.85       16.60     11.01 o 
   1  10   2      127.16      128.51      9.60 o 
   2  10   2      332.05      338.82     14.16 o 
   3  10   2       13.59       29.34      9.17 o 
   4  10   2       20.27       30.53      8.78 o 
   5  10   2        1.50        9.42      6.16 o 
   6  10   2        5.52       -2.03      5.29 o 
   7  10   2        6.58        6.39      4.28 o 
  -7  11   2        5.80        2.75      3.48 o 
  -6  11   2       22.19       20.14      5.93 o 
  -5  11   2        8.72       12.17      5.65 o 
  -4  11   2       80.36       76.89     10.26 o 
  -3  11   2        4.46        9.29      6.60 o 
  -2  11   2        1.46       -5.92      6.44 o 
  -1  11   2       16.78       22.81      6.90 o 
   0  11   2       43.04       63.04      6.31 o 
   1  11   2      108.43      116.58      7.92 o 
   2  11   2       16.07       10.67      6.25 o 
   3  11   2        4.21       18.46      6.65 o 
   4  11   2       22.19       31.83      7.06 o 
   5  11   2       10.61       15.64      5.20 o 
  -4  12   2        4.25        2.39      3.78 o 
  -3  12   2       25.36       21.10      5.54 o 
  -2  12   2       25.67       29.29      5.95 o 
  -1  12   2        5.94       11.43      4.52 o 
   0  12   2        0.34        5.19      3.29 o 
   1  12   2        3.69        7.16      3.52 o 
   2  12   2        5.85        7.83      3.77 o 
   3  12   2       11.12        8.94      3.60 o 
 -14   1   3        0.92        0.02      3.66 o 
 -13   1   3       40.22       40.28      5.96 o 
 -12   1   3      261.86      242.25     13.49 o 
 -11   1   3      463.79      501.77     20.10 o 
 -10   1   3      103.52      103.23     11.66 o 
  -9   1   3       11.71       26.98      4.09 o 
  -8   1   3      408.05      471.90     18.36 o 
  -7   1   3        7.08       19.29      8.65 o 
  -6   1   3        0.34        0.18      4.25 o 
  -5   1   3      189.19      170.64      7.90 o 
  -4   1   3     2125.16     2239.72     20.45 o 
  -3   1   3      134.83       46.41      4.64 o 
  -2   1   3     6457.50     7487.45     91.64 o 
  -1   1   3     4444.62     4194.52     37.34 o 
   0   1   3     5672.90     6480.20     43.20 o 
   1   1   3     8430.43     9035.67     81.25 o 
   2   1   3      133.23      195.24      9.06 o 
   3   1   3      173.67      113.60      6.30 o 
   4   1   3      139.64      241.65     13.64 o 
   5   1   3     2393.47     2111.58     43.66 o 
   6   1   3      546.38      441.49     14.86 o 
   7   1   3      156.74      122.11      5.60 o 
   8   1   3       25.76       46.18      4.74 o 
   9   1   3       23.42       34.57      6.95 o 
  10   1   3      338.59      401.73     13.22 o 
  11   1   3      228.29      238.72      9.04 o 
  12   1   3       43.06       43.42      4.23 o 
 -14   2   3      418.28      409.48     16.20 o 
 -13   2   3       33.88       20.22      7.10 o 
 -12   2   3       12.46       15.95      4.95 o 
 -11   2   3      513.45      530.68     20.03 o 
 -10   2   3      550.39      493.51     19.32 o 
  -9   2   3      450.31      364.08     15.66 o 
  -8   2   3        4.95       -9.21      9.21 o 
  -7   2   3     1015.21     1439.82     38.62 o 
  -6   2   3     1324.13     1214.16     45.04 o 
  -5   2   3       81.61       75.89      6.67 o 
  -4   2   3     2332.98     2149.27     28.63 o 
  -3   2   3     5079.00     4428.63     87.14 o 
  -2   2   3       45.16        9.03      3.30 o 
  -1   2   3     2847.86     2210.52     49.42 o 
   0   2   3     9811.17     8908.53     44.91 o 
   1   2   3     6346.57     5759.71     53.59 o 
   2   2   3     2073.68     1767.72     29.63 o 
   3   2   3     1317.69     1534.25     25.36 o 
   4   2   3     2123.53     2112.74     39.88 o 
   5   2   3        1.66       -2.24      5.09 o 
   6   2   3      571.70      505.44      9.83 o 
   7   2   3      432.87      403.49      9.18 o 
   8   2   3      203.47      189.10      8.96 o 
   9   2   3      384.34      410.48     17.24 o 
  10   2   3       11.46        0.29      4.29 o 
  11   2   3       74.15       90.80      5.75 o 
  12   2   3       31.34       41.27      5.23 o 
 -13   3   3        1.45        6.85      6.05 o 
 -12   3   3       35.12       38.06      6.13 o 
 -11   3   3       74.24       59.93     12.46 o 
 -10   3   3      150.14      116.55     14.77 o 
  -9   3   3      137.69      110.06     12.22 o 
  -8   3   3       76.46       83.16      7.07 o 
  -7   3   3       42.53       31.13      4.53 o 
  -6   3   3      556.96      639.25     25.21 o 
  -5   3   3      256.06      284.45     17.95 o 
  -4   3   3      642.83      644.62     28.25 o 
  -3   3   3      193.63      225.33     16.73 o 
  -2   3   3      287.45      297.94     13.12 o 
  -1   3   3     1212.11     1191.38     15.61 o 
   0   3   3     5451.01     5188.54     49.43 o 
   1   3   3      622.02      695.03     15.52 o 
   2   3   3       64.51       79.39      5.24 o 
   3   3   3       38.46       69.78      6.49 o 
   4   3   3      484.37      540.22     17.80 o 
   5   3   3      149.64      156.15     12.78 o 
   6   3   3       11.67       19.81      2.66 o 
   7   3   3      153.58      165.15      6.91 o 
   8   3   3      151.12      163.49      7.49 o 
   9   3   3        1.63        3.33      4.57 o 
  10   3   3       17.47        6.68      4.44 o 
  11   3   3       14.55        8.74      6.40 o 
  12   3   3       41.79       45.09      6.41 o 
 -13   4   3       27.70       29.98      6.61 o 
 -12   4   3       38.12       33.41      6.02 o 
 -11   4   3      151.36      132.26     11.44 o 
 -10   4   3      227.24      187.87     18.13 o 
  -9   4   3       47.11       68.20     11.57 o 
  -8   4   3       15.79        4.15      3.84 o 
  -7   4   3      348.28      337.52     12.70 o 
  -6   4   3      292.49      381.53     21.20 o 
  -5   4   3       26.73       18.92      9.37 o 
  -4   4   3       83.84       74.22     12.11 o 
  -3   4   3        0.52        3.42      3.31 o 
  -2   4   3      762.17      986.27     24.18 o 
  -1   4   3        2.29       40.99      4.04 o 
   0   4   3      543.28      713.76     15.69 o 
   1   4   3      832.62      771.80     16.59 o 
   2   4   3      940.55      970.50     21.22 o 
   3   4   3     1121.31     1334.96     31.82 o 
   4   4   3      139.36      135.24     11.51 o 
   5   4   3       76.40       45.10      3.67 o 
   6   4   3        0.94        0.68      3.27 o 
   7   4   3      131.04      135.57      6.29 o 
   8   4   3      156.88      140.28      7.02 o 
   9   4   3        3.85       -1.27      6.57 o 
  10   4   3       41.92       41.97      9.45 o 
  11   4   3       80.50       93.90     10.42 o 
 -12   5   3        7.12       14.45      6.88 o 
 -11   5   3       60.29       73.12      8.17 o 
 -10   5   3        0.24        1.67      4.92 o 
  -9   5   3      304.76      331.15     16.85 o 
  -8   5   3      275.54      306.65     12.36 o 
  -7   5   3      140.85      152.34      7.17 o 
  -6   5   3        2.13        4.28      4.96 o 
  -5   5   3       11.76        0.53      4.39 o 
  -4   5   3        1.33       -1.25      4.36 o 
  -3   5   3        4.86       12.93      5.41 o 
  -2   5   3        7.69       21.68      5.69 o 
  -1   5   3       79.93       33.06      5.81 o 
   0   5   3       15.24       59.19      7.99 o 
   1   5   3     1916.02     2190.48     39.62 o 
   2   5   3       20.14        8.31      3.66 o 
   3   5   3       97.11       56.23      7.81 o 
   4   5   3      420.23      507.66     11.89 o 
   5   5   3        4.29        4.29      3.09 o 
   6   5   3      728.00      682.27     16.84 o 
   7   5   3       19.84       23.77      4.82 o 
   8   5   3        0.71       -4.62      4.62 o 
   9   5   3       37.95       45.10      6.19 o 
  10   5   3       78.92       91.44     11.46 o 
  11   5   3        5.61       11.95      4.98 o 
 -12   6   3       72.75       67.14      9.69 o 
 -11   6   3       57.33       65.13      6.99 o 
 -10   6   3       87.71      118.33     10.01 o 
  -9   6   3      370.21      366.66     17.12 o 
  -8   6   3      138.46      144.38     10.89 o 
  -7   6   3       28.03       29.06      5.11 o 
  -6   6   3      272.90      247.58     16.71 o 
  -5   6   3      269.29      257.10      9.99 o 
  -4   6   3        9.89       10.70      5.47 o 
  -3   6   3      304.94      292.37     20.17 o 
  -2   6   3       32.07       16.33      5.28 o 
  -1   6   3     1053.27     1020.46     28.62 o 
   0   6   3      755.76      857.84     26.72 o 
   1   6   3      553.49      597.47     36.12 o 
   2   6   3      211.99      247.05     13.52 o 
   3   6   3       17.46       31.05      4.60 o 
   4   6   3      373.30      385.47     11.52 o 
   5   6   3      409.00      355.67     12.25 o 
   6   6   3       52.57       52.22      5.90 o 
   7   6   3        1.33       -0.60      5.70 o 
   8   6   3        0.29        3.54      5.47 o 
   9   6   3        7.63        7.33      3.07 o 
  10   6   3        0.48       -0.13      4.59 o 
 -11   7   3       60.88       53.42      9.35 o 
 -10   7   3        0.06       -0.90      7.69 o 
  -9   7   3        9.34        7.25      8.93 o 
  -8   7   3       46.21       44.78      6.81 o 
  -7   7   3      253.92      257.58     14.71 o 
  -6   7   3      105.43      120.40      8.72 o 
  -5   7   3       70.48      100.17      7.89 o 
  -4   7   3      399.86      366.81     12.51 o 
  -3   7   3       63.37       45.62      5.13 o 
  -2   7   3      256.80      264.69     10.65 o 
  -1   7   3       26.12       36.41      4.26 o 
   0   7   3        1.12        3.29      3.02 o 
   1   7   3       83.17       98.39      6.81 o 
   2   7   3      186.63      167.88      8.28 o 
   3   7   3       11.93        5.87      3.67 o 
   4   7   3       45.30       46.06      6.80 o 
   5   7   3      230.63      199.06     13.52 o 
   6   7   3       70.32      108.31      8.06 o 
   7   7   3      225.09      188.00      9.90 o 
   8   7   3       17.45       11.14      3.56 o 
   9   7   3        0.31        1.52      4.31 o 
 -11   8   3       67.29       47.40      7.38 o 
 -10   8   3      148.70      114.86     13.67 o 
  -9   8   3       14.22        8.79      4.30 o 
  -8   8   3       81.32       81.55      8.67 o 
  -7   8   3      246.12      259.07     15.01 o 
  -6   8   3      156.51      176.82     12.72 o 
  -5   8   3      875.08      867.83     33.94 o 
  -4   8   3       10.44       14.13      4.91 o 
  -3   8   3       98.11      105.32      8.39 o 
  -2   8   3      244.01      237.86     11.82 o 
  -1   8   3      187.63      123.57     10.12 o 
   0   8   3       44.45       21.66      5.34 o 
   1   8   3      339.70      420.38     14.18 o 
   2   8   3      221.75      213.81     11.03 o 
   3   8   3      339.09      409.43     31.63 o 
   4   8   3      595.31      704.95     29.11 o 
   5   8   3       19.21       40.03      7.64 o 
   6   8   3       89.51      102.55     10.18 o 
   7   8   3        9.26       18.49      7.44 o 
   8   8   3      173.49      178.04     13.24 o 
  -9   9   3       28.72       26.06      4.80 o 
  -8   9   3       22.20       18.43      5.24 o 
  -7   9   3      111.76      121.85     10.34 o 
  -6   9   3        3.30        1.22      4.90 o 
  -5   9   3       11.89        6.18      4.97 o 
  -4   9   3       25.06       31.18      7.05 o 
  -3   9   3        4.58        2.92      6.42 o 
  -2   9   3      119.79      115.21     14.31 o 
  -1   9   3       60.11       88.74      8.51 o 
   0   9   3      265.28      367.71     15.95 o 
   1   9   3        1.08       -2.90      4.22 o 
   2   9   3       29.85       38.91      6.18 o 
   3   9   3       31.55       32.45      8.90 o 
   4   9   3       70.94       78.23     11.88 o 
   5   9   3       45.95       50.13     10.21 o 
   6   9   3        0.33       -1.24      5.61 o 
   7   9   3       44.29       49.18      8.39 o 
   8   9   3        7.92       -0.23      3.41 o 
  -8  10   3       21.71       17.31      5.04 o 
  -7  10   3       12.32       23.24      7.08 o 
  -6  10   3        4.54        8.37      5.95 o 
  -5  10   3       41.05       51.86     10.05 o 
  -4  10   3      115.94      151.69     15.65 o 
  -3  10   3        4.31        4.49      7.27 o 
  -2  10   3       44.07       58.46     11.14 o 
  -1  10   3      127.69      136.77      9.74 o 
   0  10   3      121.14      127.46      9.43 o 
   1  10   3      290.64      304.56     13.90 o 
   2  10   3        1.16        2.17      3.69 o 
   3  10   3        0.12        4.77      6.07 o 
   4  10   3        1.01        1.31      6.13 o 
   5  10   3        8.24       13.08      6.53 o 
   6  10   3        3.57        6.43      5.25 o 
   7  10   3       43.72       31.12      5.65 o 
  -7  11   3       13.65        8.39      3.93 o 
  -6  11   3        2.38       -3.64      4.52 o 
  -5  11   3        0.59        0.19      5.23 o 
  -4  11   3      108.35      147.24     13.70 o 
  -3  11   3       92.46      131.35     13.24 o 
  -2  11   3       42.00       57.55      9.46 o 
  -1  11   3       14.48       26.40      7.51 o 
   0  11   3        5.04        4.56      6.32 o 
   1  11   3       63.49       72.56      7.00 o 
   2  11   3       30.70       36.57      7.58 o 
   3  11   3        5.96        4.60      4.60 o 
   4  11   3       31.86       29.25      6.71 o 
   5  11   3        6.72        8.94      4.51 o 
  -4  12   3       12.00       -0.04      3.54 o 
  -3  12   3       21.16       21.87      5.53 o 
  -2  12   3       30.31       28.66      5.92 o 
  -1  12   3       12.37       17.03      4.84 o 
   0  12   3        8.98       19.50      4.56 o 
 -14   0   4      239.89      266.37     14.20 o 
 -13   0   4      171.29      211.46     16.78 o 
 -12   0   4       99.85      123.04     14.44 o 
 -11   0   4      530.00      567.04     31.14 o 
 -10   0   4       98.27       64.42     13.37 o 
  -9   0   4     2086.47     2073.18     55.37 o 
  -8   0   4     1998.98     2075.39     84.82 o 
  -7   0   4     1349.06     1286.85     60.23 o 
  -6   0   4     1496.35     1474.14     35.48 o 
  -5   0   4     2222.34     2337.94     87.27 o 
  -4   0   4     6172.69     6583.25     56.09 o 
  -3   0   4     2945.33     3287.22     69.75 o 
  -2   0   4    23559.48    23712.35    111.43 o 
  -1   0   4     9308.04     9011.96     92.72 o 
   0   0   4    26791.13    26368.01    139.31 o 
   1   0   4     4111.94     4162.43     33.86 o 
   2   0   4        1.43        3.12      7.39 o 
   3   0   4     1725.78     1782.85     46.41 o 
   4   0   4     5621.60     5667.76     94.76 o 
   5   0   4     1669.09     1885.35     60.00 o 
   6   0   4      938.54     1082.62     27.14 o 
   7   0   4       81.68       65.78      6.42 o 
   8   0   4     1306.59     1202.09     29.36 o 
   9   0   4      473.29      526.95     28.02 o 
  10   0   4      144.06      150.95     10.09 o 
  11   0   4        2.35        3.38      3.81 o 
 -14   1   4       84.89      111.37     10.01 o 
 -13   1   4       10.43        4.77      4.28 o 
 -12   1   4        2.80        6.99      4.82 o 
 -11   1   4      117.04      152.55     14.09 o 
 -10   1   4       57.64       53.20      6.06 o 
  -9   1   4      367.37      320.75     16.78 o 
  -8   1   4      131.80      138.39     10.95 o 
  -7   1   4     3539.41     3806.93     58.44 o 
  -6   1   4     3888.23     4011.53     53.60 o 
  -5   1   4      347.24      419.16     15.72 o 
  -4   1   4     1269.87     1438.96     22.49 o 
  -3   1   4     5832.13     6115.06     63.81 o 
  -2   1   4    12534.95    12577.40     94.76 o 
  -1   1   4     5464.29     5501.16     79.70 o 
   0   1   4     3491.55     3829.63     55.15 o 
   1   1   4     6213.17     6704.01     57.74 o 
   2   1   4      211.37      194.20      8.55 o 
   3   1   4      228.23      268.31     14.01 o 
   4   1   4       17.20       10.45      3.83 o 
   5   1   4      179.82      165.76     13.55 o 
   6   1   4        4.75       12.43      3.66 o 
   7   1   4       39.26       33.47      4.53 o 
   8   1   4       92.11       65.16      4.96 o 
   9   1   4        9.40        8.35      3.77 o 
  10   1   4       64.71       58.20      5.40 o 
  11   1   4       11.66       13.60      3.17 o 
 -14   2   4       15.92        8.75      4.67 o 
 -13   2   4      155.59      138.73      8.94 o 
 -12   2   4       38.45       47.06      6.96 o 
 -11   2   4       85.78      110.27     10.03 o 
 -10   2   4       42.47       33.83      6.87 o 
  -9   2   4      137.59      153.91     13.63 o 
  -8   2   4       63.48       49.39      7.88 o 
  -7   2   4      359.41      311.12     17.64 o 
  -6   2   4        4.88       29.76      5.81 o 
  -5   2   4       48.96       28.82      4.78 o 
  -4   2   4       38.44       89.36      7.27 o 
  -3   2   4      574.22      790.11     27.03 o 
  -2   2   4     3928.85     3567.90     35.92 o 
  -1   2   4     2030.71     2312.98     32.53 o 
   0   2   4       17.62       59.93      4.94 o 
   1   2   4     1017.59     1541.72     24.71 o 
   2   2   4      316.20      487.02     11.59 o 
   3   2   4       20.43       11.79      4.43 o 
   4   2   4       20.34       14.19      4.43 o 
   5   2   4      449.89      513.05     23.15 o 
   6   2   4     1676.55     1786.91     20.82 o 
   7   2   4        0.51       -0.21      3.72 o 
   8   2   4      584.00      531.53     15.90 o 
   9   2   4      407.18      377.97     16.67 o 
  10   2   4       76.87       68.94     10.95 o 
  11   2   4        2.21        6.47      3.74 o 
 -14   3   4       81.29       76.60      7.80 o 
 -13   3   4       26.60       26.60      7.68 o 
 -12   3   4       31.00       23.24      6.35 o 
 -11   3   4      179.89      196.15     18.96 o 
 -10   3   4      759.31      734.28     34.67 o 
  -9   3   4      344.39      284.26     13.79 o 
  -8   3   4       80.67       52.65      8.68 o 
  -7   3   4      441.14      406.36     16.81 o 
  -6   3   4        5.11        9.52      5.23 o 
  -5   3   4      421.66      434.27     20.48 o 
  -4   3   4       47.55       45.82      9.64 o 
  -3   3   4       24.04        9.43      3.17 o 
  -2   3   4     1046.28      988.45     34.18 o 
  -1   3   4     2471.99     1914.26     40.25 o 
   0   3   4      125.13       17.42      3.53 o 
   1   3   4      963.23     1154.52     20.39 o 
   2   3   4      333.11      300.82     11.55 o 
   3   3   4     1029.53     1086.22     24.06 o 
   4   3   4     1596.92     1714.22     38.58 o 
   5   3   4        1.04       22.23      2.73 o 
   6   3   4      894.43      745.65     12.19 o 
   7   3   4     1106.63     1025.92     16.68 o 
   8   3   4      277.09      233.66      8.92 o 
   9   3   4       15.20       23.28      6.09 o 
  10   3   4       31.66       33.93      9.08 o 
  11   3   4       72.01       86.86      6.67 o 
 -13   4   4       15.52       20.51     12.14 o 
 -12   4   4       21.19       27.81      6.04 o 
 -11   4   4      288.83      284.10     15.46 o 
 -10   4   4       22.62       26.51      8.92 o 
  -9   4   4      341.38      290.14     14.12 o 
  -8   4   4      294.16      305.00     12.85 o 
  -7   4   4        1.95        5.66      3.91 o 
  -6   4   4      174.70      187.04     15.83 o 
  -5   4   4      247.45      196.53     15.54 o 
  -4   4   4       78.31       73.22     12.20 o 
  -3   4   4       32.78       44.54      6.64 o 
  -2   4   4      182.42      227.79     12.32 o 
  -1   4   4      123.62      106.78      9.23 o 
   0   4   4     3123.22     3210.85     47.53 o 
   1   4   4      366.47      350.45     12.96 o 
   2   4   4      457.31      480.62     15.26 o 
   3   4   4       50.14       40.51      7.79 o 
   4   4   4      132.16      169.66      8.47 o 
   5   4   4     2569.31     2757.45     34.92 o 
   6   4   4     1065.09     1204.66     21.02 o 
   7   4   4       52.25       55.48      4.71 o 
   8   4   4       71.66       91.60      5.99 o 
   9   4   4       95.37       67.53     12.09 o 
  10   4   4      108.36      127.83     13.57 o 
  11   4   4        1.39        2.80      4.35 o 
 -13   5   4        9.64        5.08      3.78 o 
 -12   5   4        5.82        2.67      3.82 o 
 -11   5   4       50.83       50.62      7.33 o 
 -10   5   4      418.87      472.45     19.83 o 
  -9   5   4       12.98       17.30      7.50 o 
  -8   5   4       96.30       81.09      6.79 o 
  -7   5   4      136.91      167.67      7.54 o 
  -6   5   4       12.12       15.12      4.00 o 
  -5   5   4        0.21       -2.20      4.68 o 
  -4   5   4       17.35       11.64      6.50 o 
  -3   5   4      133.71      163.75     18.20 o 
  -2   5   4        5.43        2.10      4.33 o 
  -1   5   4     3270.57     3267.76     54.85 o 
   0   5   4       30.63       26.50      5.64 o 
   1   5   4      210.81      229.67     11.79 o 
   2   5   4       43.31       67.68      6.65 o 
   3   5   4      108.24       96.14      6.31 o 
   4   5   4      586.09      574.62     14.97 o 
   5   5   4       45.60       37.78      5.49 o 
   6   5   4      131.54      128.68      7.79 o 
   7   5   4       59.12       56.31      6.01 o 
   8   5   4        6.09       11.61      5.11 o 
   9   5   4       12.95       14.63      7.81 o 
  10   5   4       98.09      131.79     12.62 o 
 -12   6   4      139.60      138.30     15.63 o 
 -11   6   4        7.69       -0.91      4.15 o 
 -10   6   4        2.91        2.41      7.74 o 
  -9   6   4       28.31       40.07      7.15 o 
  -8   6   4      136.17      129.46     26.84 o 
  -7   6   4      184.01      128.41     13.71 o 
  -6   6   4      118.12       74.72      6.95 o 
  -5   6   4       87.74       98.32      7.08 o 
  -4   6   4      196.00      260.76     10.78 o 
  -3   6   4      243.20      277.42     12.31 o 
  -2   6   4       39.19       18.85      5.05 o 
  -1   6   4      274.01      191.20     12.92 o 
   0   6   4      482.06      433.54     21.98 o 
   1   6   4     1001.82     1029.40     20.36 o 
   2   6   4     1240.31     1201.87     28.40 o 
   3   6   4       27.76       37.91      4.58 o 
   4   6   4      842.12      866.16     22.92 o 
   5   6   4       44.40       36.43      4.97 o 
   6   6   4      135.67      102.78      9.61 o 
   7   6   4      153.07      141.71      9.73 o 
   8   6   4       62.60       89.67      6.93 o 
   9   6   4      567.23      665.58     27.26 o 
  10   6   4       13.10        4.07      4.57 o 
 -12   7   4       23.32       18.62      5.56 o 
 -11   7   4      238.19      209.62     17.40 o 
 -10   7   4      145.57      130.58     16.02 o 
  -9   7   4       26.07        9.85      4.88 o 
  -8   7   4      152.09      123.42     16.11 o 
  -7   7   4      107.21      135.32     21.94 o 
  -6   7   4      165.06      194.78     12.52 o 
  -5   7   4       95.85      100.12      7.61 o 
  -4   7   4      214.21      166.62      8.65 o 
  -3   7   4      446.19      484.31     14.66 o 
  -2   7   4      776.67      860.11     24.66 o 
  -1   7   4      787.98      718.27     15.77 o 
   0   7   4       55.32       43.57      7.18 o 
   1   7   4        7.63        4.66      3.23 o 
   2   7   4     1037.02     1025.17     19.89 o 
   3   7   4     2796.94     2730.72     32.84 o 
   4   7   4      660.46      669.57     36.31 o 
   5   7   4      408.69      475.65     20.03 o 
   6   7   4       79.61       78.81      6.96 o 
   7   7   4      365.35      359.38     15.36 o 
   8   7   4      318.54      274.65     12.21 o 
   9   7   4      154.33      134.05     10.53 o 
 -11   8   4       33.19       25.06      6.63 o 
 -10   8   4       83.73       82.52     12.21 o 
  -9   8   4       14.52       -1.95      3.90 o 
  -8   8   4       12.35       27.77      6.25 o 
  -7   8   4       11.54       13.51      5.71 o 
  -6   8   4       31.89       24.89      6.27 o 
  -5   8   4       75.93       60.75     24.28 o 
  -4   8   4       69.28       41.66     12.26 o 
  -3   8   4      150.50      128.81      8.14 o 
  -2   8   4        6.76       11.48      5.65 o 
  -1   8   4       36.14       55.68     10.27 o 
   0   8   4      278.85      337.87     25.48 o 
   1   8   4       26.41       34.77      6.15 o 
   2   8   4      190.20      203.56     10.92 o 
   3   8   4       57.91       64.01      7.26 o 
   4   8   4       65.80       42.32     10.36 o 
   5   8   4      308.33      240.91     19.52 o 
   6   8   4       15.16       14.62      7.65 o 
   7   8   4      248.12      244.08     17.17 o 
   8   8   4       36.74       23.79      6.24 o 
 -10   9   4        5.52        5.71      5.66 o 
  -9   9   4        0.50       10.81      8.10 o 
  -8   9   4      107.26       84.34      8.16 o 
  -7   9   4       95.48       98.51      9.50 o 
  -6   9   4      301.90      324.41     18.88 o 
  -5   9   4      370.47      376.77     17.94 o 
  -4   9   4      145.79      176.91     14.91 o 
  -3   9   4      151.41      142.76     15.70 o 
  -2   9   4      375.94      377.80     24.60 o 
  -1   9   4      108.03       89.05     10.52 o 
   0   9   4      328.98      238.12     13.02 o 
   1   9   4       28.85       50.28      9.75 o 
   2   9   4       10.73       -3.57      4.29 o 
   3   9   4       25.99       40.17      9.60 o 
   4   9   4       43.76       33.51      9.35 o 
   5   9   4       52.11       27.26      7.89 o 
   6   9   4       47.18       25.30      7.60 o 
   7   9   4       59.62       55.27      8.15 o 
  -8  10   4       33.69       30.26      6.00 o 
  -7  10   4        8.62        5.85      5.46 o 
  -6  10   4        3.43        7.05      6.19 o 
  -5  10   4      203.34      150.00     15.07 o 
  -4  10   4      232.64      243.89     19.50 o 
  -3  10   4      152.86      170.61     16.68 o 
  -2  10   4        5.82        5.52      7.49 o 
  -1  10   4       15.47        6.34      5.50 o 
   0  10   4        0.39       -5.37      5.37 o 
   1  10   4      328.67      400.21     15.70 o 
   2  10   4       12.19       19.79      4.67 o 
   3  10   4       19.13       29.42      7.97 o 
   4  10   4       35.40       83.95     10.89 o 
   5  10   4       30.99       67.26      9.60 o 
   6  10   4        8.37        3.21      4.06 o 
  -7  11   4        4.90        4.79      4.17 o 
  -6  11   4       15.15       11.76      5.49 o 
  -5  11   4       48.44       37.06      7.67 o 
  -4  11   4       18.74       24.92      7.33 o 
  -3  11   4        3.91        4.45      5.58 o 
  -2  11   4       21.67       23.17      7.49 o 
  -1  11   4       32.54       23.70      7.41 o 
   0  11   4       82.10       61.98      6.10 o 
   1  11   4        1.31       -2.39      3.14 o 
   2  11   4        0.34       -1.87      4.68 o 
   3  11   4        0.13       -4.98      5.23 o 
   4  11   4        0.83        2.30      4.28 o 
   5  11   4       32.23       29.82      5.22 o 
  -4  12   4       14.75        6.41      4.17 o 
  -3  12   4        7.38       13.87      4.98 o 
  -2  12   4       24.51       33.35      6.00 o 
  -1  12   4       21.53       21.97      4.93 o 
 -14   1   5      253.00      295.29     11.12 o 
 -13   1   5       26.31       51.33      6.84 o 
 -12   1   5       31.96       49.83      7.54 o 
 -11   1   5       31.85       24.06      6.09 o 
 -10   1   5       18.79        7.33      4.06 o 
  -9   1   5     1167.56     1022.08     21.39 o 
  -8   1   5      119.98       56.97      6.86 o 
  -7   1   5      272.99      416.14     23.69 o 
  -6   1   5     1410.16     1641.32     33.37 o 
  -5   1   5     1029.55     1153.95     19.24 o 
  -4   1   5      647.65      653.22     14.39 o 
  -3   1   5     2318.59     2307.51     41.77 o 
  -2   1   5      875.02     1014.64     22.28 o 
  -1   1   5      137.75      143.43     15.12 o 
   0   1   5      544.75      432.97     14.08 o 
   1   1   5      223.24      162.20      7.84 o 
   2   1   5      287.93      331.01     12.85 o 
   3   1   5     1044.44      997.85     28.51 o 
   4   1   5     1179.93     1226.46     33.38 o 
   5   1   5      454.05      599.63     15.19 o 
   6   1   5       21.75       44.74      3.43 o 
   7   1   5      563.49      489.58     11.60 o 
   8   1   5      618.42      528.01     12.35 o 
   9   1   5       23.05       15.39      4.11 o 
  10   1   5      131.49      113.55      6.97 o 
  11   1   5        7.87       -0.61      3.39 o 
 -14   2   5       27.48       23.79      6.58 o 
 -13   2   5       94.35       99.70      6.57 o 
 -12   2   5       10.36        8.69      4.53 o 
 -11   2   5       20.89       15.90      5.39 o 
 -10   2   5       79.96      110.81     12.02 o 
  -9   2   5        1.92        6.51      4.94 o 
  -8   2   5      850.53      938.46     49.14 o 
  -7   2   5       35.26       42.33      9.59 o 
  -6   2   5      191.19      181.43     10.56 o 
  -5   2   5     1901.92     2143.07     32.67 o 
  -4   2   5      910.53     1064.78     19.03 o 
  -3   2   5      776.67      913.25     30.75 o 
  -2   2   5      380.68      307.29     11.91 o 
  -1   2   5      864.03      947.82     31.62 o 
   0   2   5      282.09      232.98      9.76 o 
   1   2   5     2033.03     2044.68     34.27 o 
   2   2   5      321.54      317.93     15.03 o 
   3   2   5      334.55      348.79     18.27 o 
   4   2   5      750.09      864.81     25.60 o 
   5   2   5     1770.76     1928.90     19.72 o 
   6   2   5     2566.84     2469.81     27.69 o 
   7   2   5      223.12      279.84      8.25 o 
   8   2   5       65.60       64.81      6.33 o 
   9   2   5        0.39        2.73      4.31 o 
  10   2   5       77.64       74.11      7.21 o 
  11   2   5        2.38       -1.53      3.04 o 
 -14   3   5        9.72       13.77      5.01 o 
 -13   3   5       19.72       19.15      4.98 o 
 -12   3   5       10.17       14.46      5.67 o 
 -11   3   5      116.81      114.44      9.75 o 
 -10   3   5      191.20      197.91     13.20 o 
  -9   3   5      236.39      258.30     13.80 o 
  -8   3   5      307.51      353.78     17.16 o 
  -7   3   5      725.93      828.08     40.38 o 
  -6   3   5      368.09      373.22     20.39 o 
  -5   3   5      851.66      974.82     37.78 o 
  -4   3   5       28.20       17.29      7.23 o 
  -3   3   5       53.82       68.00      6.87 o 
  -2   3   5       18.20       28.79      6.36 o 
  -1   3   5      186.66      166.25     10.11 o 
   0   3   5      263.78      270.48     14.65 o 
   1   3   5     2282.99     2392.80     30.35 o 
   2   3   5      456.94      419.44     18.82 o 
   3   3   5       50.25       25.11      5.16 o 
   4   3   5       21.82       10.68      4.28 o 
   5   3   5       10.72       15.69      3.65 o 
   6   3   5      180.33      184.69      6.57 o 
   7   3   5      633.24      618.01     13.67 o 
   8   3   5      103.05       81.30      6.86 o 
   9   3   5        7.75       11.57      4.44 o 
  10   3   5       85.37      101.33     12.23 o 
  11   3   5       30.93       24.08      3.62 o 
 -13   4   5      136.99      138.84      9.17 o 
 -12   4   5       98.64      107.08      9.49 o 
 -11   4   5      286.26      325.81     22.62 o 
 -10   4   5      174.77      186.62     17.83 o 
  -9   4   5       20.32       10.66      4.71 o 
  -8   4   5       98.03       95.27      7.56 o 
  -7   4   5      768.82      826.44     30.46 o 
  -6   4   5        0.23        5.13      5.75 o 
  -5   4   5      371.15      366.32     26.26 o 
  -4   4   5       79.71      177.82     18.55 o 
  -3   4   5       18.86       11.26      3.93 o 
  -2   4   5     1555.85     1850.06     34.99 o 
  -1   4   5      134.81      123.90     10.09 o 
   0   4   5      955.66     1200.34     34.05 o 
   1   4   5      173.22      135.56      8.54 o 
   2   4   5      778.55      922.59     26.15 o 
   3   4   5       52.64       58.72      8.17 o 
   4   4   5      176.50      203.52      7.15 o 
   5   4   5        4.44       15.50      2.98 o 
   6   4   5        1.39       11.26      4.34 o 
   7   4   5        9.47       10.91      3.34 o 
   8   4   5      119.38      142.83      8.21 o 
   9   4   5      560.28      500.27     27.06 o 
  10   4   5       83.36       84.39     10.77 o 
 -13   5   5       52.59       38.57      5.04 o 
 -12   5   5        1.77       -1.60      3.97 o 
 -11   5   5      150.15      229.15     13.68 o 
 -10   5   5      613.07      647.67     29.92 o 
  -9   5   5      822.57      718.46     30.79 o 
  -8   5   5      397.52      349.95     13.69 o 
  -7   5   5        4.69        6.64      6.96 o 
  -6   5   5      208.37      210.99      9.05 o 
  -5   5   5      368.33      404.73     20.84 o 
  -4   5   5        1.29       -5.82      6.14 o 
  -3   5   5      959.16      919.39     34.99 o 
  -2   5   5     1914.61     1821.53     39.20 o 
  -1   5   5      535.04      466.04     20.85 o 
   0   5   5      151.69       62.38      8.14 o 
   1   5   5      342.51      439.87     16.91 o 
   2   5   5      205.35      221.78     13.80 o 
   3   5   5     2284.76     2497.20     26.27 o 
   4   5   5      241.52      256.13      9.58 o 
   5   5   5      203.68      200.48     13.15 o 
   6   5   5      610.19      512.79     16.28 o 
   7   5   5      120.97       98.00      9.35 o 
   8   5   5       82.60       78.60      8.13 o 
   9   5   5       54.83       71.16     10.59 o 
  10   5   5       12.97        5.01      5.30 o 
 -12   6   5       50.90       47.17      5.51 o 
 -11   6   5       61.53       59.66      7.13 o 
 -10   6   5      182.92      160.89     11.48 o 
  -9   6   5      205.59      215.72     21.79 o 
  -8   6   5      284.43      305.25     16.15 o 
  -7   6   5      122.50      146.43      7.69 o 
  -6   6   5        0.51       -3.46      4.63 o 
  -5   6   5       49.20       57.57      5.51 o 
  -4   6   5      712.08      776.26     23.02 o 
  -3   6   5       24.84       24.18      4.72 o 
  -2   6   5      122.38      104.98      8.02 o 
  -1   6   5       62.93      100.68      8.99 o 
   0   6   5     1040.39     1091.75     33.95 o 
   1   6   5      354.35      359.30     18.33 o 
   2   6   5       38.45       24.32      3.75 o 
   3   6   5        6.28        7.83      3.80 o 
   4   6   5      241.11      256.17     11.16 o 
   5   6   5     1079.80     1133.62     24.28 o 
   6   6   5      116.27      170.29      9.92 o 
   7   6   5      218.80      239.95     13.39 o 
   8   6   5       54.76       60.32     12.69 o 
   9   6   5       13.07       14.16      6.35 o 
 -12   7   5       15.16       17.21      6.27 o 
 -11   7   5       30.92       25.05      8.33 o 
 -10   7   5       37.64       27.20      9.61 o 
  -9   7   5       21.89       18.84      5.13 o 
  -8   7   5        0.07       -2.10      4.42 o 
  -7   7   5       83.63       78.50     12.58 o 
  -6   7   5       13.48       23.99      4.88 o 
  -5   7   5      196.23      214.63     12.07 o 
  -4   7   5       52.10       73.49      6.50 o 
  -3   7   5       11.88       20.21      4.59 o 
  -2   7   5       82.66      108.32      9.01 o 
  -1   7   5        0.40       -2.67      4.21 o 
   0   7   5      417.59      287.75     14.33 o 
   1   7   5      642.85      617.32     17.52 o 
   2   7   5       23.27       12.98      4.27 o 
   3   7   5       99.86       95.68      7.76 o 
   4   7   5       88.73       87.93     10.79 o 
   5   7   5       15.72       51.01      7.17 o 
   6   7   5       54.11       82.29      8.56 o 
   7   7   5        4.98        4.99      3.77 o 
   8   7   5       30.48       38.36      9.51 o 
 -11   8   5       98.85       94.20     10.81 o 
 -10   8   5        4.27       -7.18      7.18 o 
  -9   8   5       12.57       17.47      9.31 o 
  -8   8   5      263.94      276.21     14.55 o 
  -7   8   5       76.17       57.69      8.24 o 
  -6   8   5      427.61      455.44     19.55 o 
  -5   8   5      170.91      146.94     11.66 o 
  -4   8   5      141.62      137.56     10.85 o 
  -3   8   5      970.22     1009.81     30.77 o 
  -2   8   5       87.53       87.72      9.57 o 
  -1   8   5       52.58       68.98      6.66 o 
   0   8   5      111.68      143.97     10.92 o 
   1   8   5     1315.29     1411.65     45.02 o 
   2   8   5     1025.50     1125.33     27.57 o 
   3   8   5      403.63      373.88     16.96 o 
   4   8   5      112.21      137.26     16.15 o 
   5   8   5        8.47       21.70      9.25 o 
   6   8   5       80.21       57.99     10.47 o 
   7   8   5       22.22       22.20      6.94 o 
   8   8   5        0.26       -4.18      4.18 o 
 -10   9   5       53.39       45.85      8.09 o 
  -9   9   5       10.26       -1.10      7.93 o 
  -8   9   5       18.24        9.09      4.47 o 
  -7   9   5        0.04       -3.58      5.16 o 
  -6   9   5        2.64       -1.98      5.23 o 
  -5   9   5        4.61        8.93      8.92 o 
  -4   9   5        0.98       -5.79      5.79 o 
  -3   9   5      271.15      259.18     20.71 o 
  -2   9   5      198.61      173.66     17.84 o 
  -1   9   5      211.48      162.80     10.84 o 
   0   9   5        2.78        0.23      4.02 o 
   1   9   5        0.02        6.01      6.08 o 
   2   9   5      110.37      149.14     10.51 o 
   3   9   5      202.93      237.38     18.91 o 
   4   9   5       89.18      113.91     13.51 o 
   5   9   5        3.16       -6.55      6.55 o 
   6   9   5        1.81        2.98      5.34 o 
   7   9   5       46.14       21.78      5.32 o 
  -8  10   5        1.70       -4.26      4.26 o 
  -7  10   5       13.84        5.75      5.44 o 
  -6  10   5       16.43       15.07      7.09 o 
  -5  10   5        8.76       10.84      6.60 o 
  -4  10   5        3.12        4.46      6.54 o 
  -3  10   5       43.81       54.55     11.14 o 
  -2  10   5      102.15      148.31     15.64 o 
  -1  10   5      125.92      191.90     17.19 o 
   0  10   5      152.01      163.56     10.42 o 
   1  10   5       41.06       46.88      6.28 o 
   2  10   5       12.40       12.13      4.25 o 
   3  10   5        2.93        9.27      6.05 o 
   4  10   5        0.49        3.53      5.46 o 
   5  10   5        0.38        6.95      5.75 o 
   6  10   5       33.76       19.14      5.47 o 
  -7  11   5        0.37        4.27      3.76 o 
  -6  11   5       82.76       64.88      8.24 o 
  -5  11   5       91.00      101.19     11.03 o 
  -4  11   5       21.06       23.85      7.36 o 
  -3  11   5        1.08       -2.43      5.86 o 
  -2  11   5       10.41       21.73      6.55 o 
  -1  11   5        2.73        8.30      5.65 o 
   0  11   5      104.39       94.76      6.83 o 
   1  11   5        3.92        6.55      3.36 o 
   2  11   5        2.39        3.88      4.93 o 
   3  11   5       75.86       68.16      8.41 o 
   4  11   5        4.67        1.80      3.91 o 
  -4  12   5       52.28       79.64      7.70 o 
  -3  12   5       25.04       25.47      5.62 o 
  -2  12   5       14.38       12.16      4.62 o 
  -1  12   5        0.79        1.05      3.20 o 
 -14   0   6      208.77      233.61     15.40 o 
 -13   0   6       15.59       16.73      7.17 o 
 -12   0   6      444.58      422.88     26.90 o 
 -11   0   6        0.90        9.03      6.80 o 
 -10   0   6     4168.79     4834.56     69.42 o 
  -9   0   6      794.94      911.01     48.62 o 
  -8   0   6      241.82      328.36     32.33 o 
  -7   0   6        1.06        0.00      6.64 o 
  -6   0   6      974.58      812.99     41.29 o 
  -5   0   6     9361.99     9045.42    105.72 o 
  -4   0   6    12645.46    12040.67    124.26 o 
  -3   0   6      732.61      707.97     32.35 o 
  -2   0   6     9740.96    10079.23     89.81 o 
  -1   0   6    16167.10    15953.75    149.05 o 
   0   0   6     8924.83     9198.38    129.68 o 
   1   0   6     2941.56     3522.39     76.15 o 
   2   0   6      148.84      180.51     20.12 o 
   3   0   6     1473.32     1651.53     58.59 o 
   4   0   6     2044.86     1737.89     97.08 o 
   5   0   6        0.02        6.31      4.13 o 
   6   0   6      474.43      417.90     14.66 o 
   7   0   6      511.80      380.99     28.22 o 
   8   0   6     1699.13     1761.79     44.77 o 
   9   0   6      944.63      964.41     24.50 o 
  10   0   6       23.41       21.97      4.49 o 
  11   0   6      139.87      113.93      8.31 o 
 -14   1   6       44.42       68.09     11.08 o 
 -13   1   6        1.97        1.80      4.58 o 
 -12   1   6      404.82      398.04     34.82 o 
 -11   1   6        2.86        7.16      3.57 o 
 -10   1   6      269.79      295.47     13.22 o 
  -9   1   6      240.08      246.29     11.71 o 
  -8   1   6     1134.96     1150.69     35.84 o 
  -7   1   6      195.90      203.14     16.71 o 
  -6   1   6     1421.39     1514.74     31.03 o 
  -5   1   6     4011.48     4828.13     47.81 o 
  -4   1   6      448.88      339.73     14.68 o 
  -3   1   6     6796.09     6959.44     78.09 o 
  -2   1   6     2229.02     2271.24     56.19 o 
  -1   1   6    10792.26    11248.19     97.06 o 
   0   1   6      386.85      515.89     14.84 o 
   1   1   6     1579.65     1322.18     23.34 o 
   2   1   6      948.84      873.78     44.54 o 
   3   1   6     1342.79     1619.58     71.03 o 
   4   1   6       15.84       34.47      9.27 o 
   5   1   6     2422.18     2612.14     26.64 o 
   6   1   6     1734.21     1944.92     22.05 o 
   7   1   6      857.80      750.31     13.17 o 
   8   1   6      200.33      202.84      7.79 o 
   9   1   6      276.29      283.06     11.31 o 
  10   1   6      426.30      420.80     11.72 o 
  11   1   6      137.29      146.23      9.38 o 
 -14   2   6        9.10       12.75      6.88 o 
 -13   2   6        5.82        6.29      4.22 o 
 -12   2   6      117.95      124.91     10.59 o 
 -11   2   6      531.37      576.10     21.98 o 
 -10   2   6      114.43      119.38     13.01 o 
  -9   2   6       47.35       34.50      7.25 o 
  -8   2   6      222.72      244.28     18.75 o 
  -7   2   6      108.85      116.69     14.70 o 
  -6   2   6      572.63      595.42     29.25 o 
  -5   2   6       11.05        1.90      6.94 o 
  -4   2   6        3.12       20.99      6.75 o 
  -3   2   6     2211.55     2287.02     27.74 o 
  -2   2   6     1543.01     1699.56     29.96 o 
  -1   2   6     6970.24     7219.48    223.33 o 
   0   2   6      553.39      400.05     16.35 o 
   1   2   6      692.06      561.83     17.13 o 
   2   2   6        6.86       -0.27      3.90 o 
   3   2   6      447.64      456.30     22.53 o 
   4   2   6       79.64       62.94      5.20 o 
   5   2   6      428.41      470.08     11.28 o 
   6   2   6      144.09       85.60      5.18 o 
   7   2   6       66.69       74.66      5.71 o 
   8   2   6        0.33        5.76      3.74 o 
   9   2   6        1.94        0.37      8.09 o 
  10   2   6        1.25       -1.07      2.71 o 
 -14   3   6       93.81      118.51     10.54 o 
 -13   3   6       43.92       68.73     15.07 o 
 -12   3   6      138.57      160.52     10.76 o 
 -11   3   6      232.88      204.80     13.58 o 
 -10   3   6       10.86       11.88      4.73 o 
  -9   3   6      719.40      593.92     36.24 o 
  -8   3   6      108.09       65.57      9.21 o 
  -7   3   6      317.68      243.13     17.31 o 
  -6   3   6      107.85       92.14     11.13 o 
  -5   3   6      242.67      251.34     20.28 o 
  -4   3   6       42.33       57.24     10.73 o 
  -3   3   6       86.26       95.32     12.66 o 
  -2   3   6     2719.87     2839.55     44.08 o 
  -1   3   6     1928.12     1915.06     37.69 o 
   0   3   6     3489.27     3111.45     50.54 o 
   1   3   6       17.90       14.45      3.41 o 
   2   3   6        2.01        7.96      4.47 o 
   3   3   6       53.81       53.42     10.06 o 
   4   3   6      144.59      137.72      5.44 o 
   5   3   6      376.21      469.91     10.58 o 
   6   3   6      123.31       69.83      4.56 o 
   7   3   6      258.87      251.09      9.45 o 
   8   3   6       28.85       22.71      4.61 o 
   9   3   6       35.47       42.94      9.81 o 
  10   3   6      184.27      178.33      9.47 o 
 -13   4   6       11.87       15.69      4.44 o 
 -12   4   6       38.07       35.63      6.72 o 
 -11   4   6       71.65       83.22     12.59 o 
 -10   4   6      686.55      745.92     24.20 o 
  -9   4   6      569.49      524.79     18.42 o 
  -8   4   6       27.93       14.46      5.86 o 
  -7   4   6      324.78      287.67     14.41 o 
  -6   4   6      125.63      161.83     23.78 o 
  -5   4   6      130.97      104.11     14.90 o 
  -4   4   6       87.07       90.36     14.04 o 
  -3   4   6        7.28        9.05      7.90 o 
  -2   4   6       95.62       73.55      8.04 o 
  -1   4   6     1524.83     1486.05     33.86 o 
   0   4   6      154.10      100.40     10.88 o 
   1   4   6      792.13      961.00     25.52 o 
   2   4   6        3.34        1.14      4.03 o 
   3   4   6       65.04       65.68      6.41 o 
   4   4   6     1482.60     1404.47     18.85 o 
   5   4   6      201.97      229.21      9.75 o 
   6   4   6     1282.28     1187.12     18.92 o 
   7   4   6       10.78        7.39      3.10 o 
   8   4   6      477.62      442.78     17.03 o 
   9   4   6      161.93      149.84     14.64 o 
  10   4   6       29.67       19.09      6.04 o 
 -13   5   6        0.70        0.63      3.19 o 
 -12   5   6       28.10       39.50      6.47 o 
 -11   5   6       85.83       67.07      8.20 o 
 -10   5   6        0.10       16.48      6.72 o 
  -9   5   6        6.14        2.27      4.01 o 
  -8   5   6       67.36       62.48      8.93 o 
  -7   5   6      138.60      172.11      8.80 o 
  -6   5   6      230.30      307.95     10.81 o 
  -5   5   6      239.39      314.94     27.42 o 
  -4   5   6        1.27        2.40      6.34 o 
  -3   5   6       14.67       17.54      7.51 o 
  -2   5   6      577.36      669.21     24.74 o 
  -1   5   6      209.91      269.02     17.26 o 
   0   5   6       62.86       84.18      9.41 o 
   1   5   6      288.06      317.20     17.53 o 
   2   5   6      262.38      288.46     10.75 o 
   3   5   6      550.33      509.11     13.71 o 
   4   5   6       64.86       70.73      5.54 o 
   5   5   6       94.76       96.64      8.96 o 
   6   5   6      142.07      138.43     11.05 o 
   7   5   6        0.02        3.60      4.35 o 
   8   5   6       24.34       41.01     10.41 o 
   9   5   6       22.55       39.99      8.61 o 
  10   5   6      107.49      118.31      9.37 o 
 -12   6   6        6.22        0.05      3.40 o 
 -11   6   6       22.46       41.43      6.36 o 
 -10   6   6       31.30       59.66     13.38 o 
  -9   6   6       14.15       20.62      9.32 o 
  -8   6   6      214.26      239.06     17.47 o 
  -7   6   6      185.89      178.13      9.62 o 
  -6   6   6      191.09      185.92     11.23 o 
  -5   6   6      163.54      143.59     10.30 o 
  -4   6   6        0.01        0.74      3.73 o 
  -3   6   6      564.11      573.77     19.68 o 
  -2   6   6       61.82       47.56      5.87 o 
  -1   6   6      176.17      176.49     14.97 o 
   0   6   6        0.89        4.95      3.87 o 
   1   6   6       14.41       20.09      4.90 o 
   2   6   6     1431.98     1600.13     41.46 o 
   3   6   6      468.00      455.18     14.39 o 
   4   6   6        0.26        4.79      3.61 o 
   5   6   6      137.10      118.43     10.37 o 
   6   6   6       13.68       17.53      5.71 o 
   7   6   6       78.14       32.38      9.15 o 
   8   6   6        2.80        1.16      3.63 o 
   9   6   6       66.50       64.00      8.16 o 
 -12   7   6       80.25       86.34     10.38 o 
 -11   7   6       99.73      115.48     14.58 o 
 -10   7   6        1.24       10.21      9.13 o 
  -9   7   6       57.80       15.90      9.09 o 
  -8   7   6      269.12      233.20     13.65 o 
  -7   7   6       50.84       43.45      7.16 o 
  -6   7   6      129.13      136.13      8.39 o 
  -5   7   6       15.99       14.34      8.46 o 
  -4   7   6      580.82      666.23     25.16 o 
  -3   7   6      323.05      407.37     16.97 o 
  -2   7   6        2.88        4.06      4.44 o 
  -1   7   6       91.91      103.64     11.24 o 
   0   7   6      540.65      521.89     15.21 o 
   1   7   6      956.80      991.21     28.70 o 
   2   7   6      320.21      330.04     14.32 o 
   3   7   6       39.01       36.59      6.59 o 
   4   7   6        5.92        5.89      4.57 o 
   5   7   6      296.70      291.64     14.79 o 
   6   7   6      346.96      400.00     32.16 o 
   7   7   6       64.75       53.61      6.54 o 
   8   7   6        4.84        0.60      4.65 o 
 -11   8   6       36.14       52.35      9.27 o 
 -10   8   6       12.31        9.53      7.17 o 
  -9   8   6       31.86       19.73      5.88 o 
  -8   8   6       54.73       69.02      8.00 o 
  -7   8   6        4.22       14.39      6.25 o 
  -6   8   6       65.88       54.22      9.22 o 
  -5   8   6      132.34      112.95     19.94 o 
  -4   8   6      138.09      186.83      9.42 o 
  -3   8   6        0.04        2.18      4.11 o 
  -2   8   6       15.60        4.78      9.27 o 
  -1   8   6       26.93       27.01      4.88 o 
   0   8   6       15.12        1.92      4.38 o 
   1   8   6       66.19       74.78      8.19 o 
   2   8   6        9.60        9.34      4.51 o 
   3   8   6        2.07       13.76      4.68 o 
   4   8   6      212.57      232.58     19.08 o 
   5   8   6       20.43       23.37      8.92 o 
   6   8   6       22.53       10.92      6.04 o 
   7   8   6       16.74       20.25      6.75 o 
 -10   9   6       15.86        9.84      5.87 o 
  -9   9   6      132.38      117.40     20.11 o 
  -8   9   6        0.43        1.78      4.11 o 
  -7   9   6      209.06      236.10     13.38 o 
  -6   9   6       12.60       19.06     11.23 o 
  -5   9   6      112.07       94.30      9.62 o 
  -4   9   6       65.55       78.84     12.95 o 
  -3   9   6       87.09       85.08     12.69 o 
  -2   9   6       20.61        6.70      7.66 o 
  -1   9   6       88.97      132.61      9.75 o 
   0   9   6      368.94      290.44     14.23 o 
   1   9   6        0.26       -1.39      3.99 o 
   2   9   6      131.49      118.58      9.37 o 
   3   9   6      107.83      125.59      9.18 o 
   4   9   6      181.85      275.05     19.16 o 
   5   9   6       94.20      173.44     14.79 o 
   6   9   6       47.37       79.08      9.31 o 
  -8  10   6        1.13        2.70      3.94 o 
  -7  10   6       11.92       13.62      6.20 o 
  -6  10   6      170.60      175.90     15.24 o 
  -5  10   6        5.22        4.18      6.88 o 
  -4  10   6        4.60       12.63      7.06 o 
  -3  10   6        0.19       -4.45      6.12 o 
  -2  10   6       15.83       25.99      8.63 o 
  -1  10   6        5.45        3.29      5.76 o 
   0  10   6       20.66       14.14      4.22 o 
   1  10   6       16.94       32.22      5.46 o 
   2  10   6       96.69      113.60     20.77 o 
   3  10   6       34.55       33.16      7.81 o 
   4  10   6        0.44        3.13      5.29 o 
   5  10   6       25.39       26.76      6.22 o 
  -7  11   6       34.36       39.66      6.61 o 
  -6  11   6       70.72       87.87      9.38 o 
  -5  11   6       14.96        6.11      4.79 o 
  -4  11   6        5.45        5.08      5.04 o 
  -3  11   6       10.91        7.41      5.08 o 
  -2  11   6       13.02       10.99      6.12 o 
  -1  11   6       45.83       39.16      7.73 o 
   0  11   6        9.77        6.73      5.07 o 
   1  11   6        4.18        3.09      7.09 o 
   2  11   6        0.86        9.54      4.83 o 
   3  11   6        0.28       -3.96      3.96 o 
  -4  12   6        2.12        0.83      3.64 o 
  -3  12   6       24.67       36.73      5.74 o 
  -2  12   6       47.54       43.98      6.25 o 
  -1  12   6        0.33       12.11      3.86 o 
 -14   1   7        6.41        9.63      7.24 o 
 -13   1   7       46.34       53.01      7.23 o 
 -12   1   7      611.22      642.72     18.42 o 
 -11   1   7      184.14      193.95     12.17 o 
 -10   1   7      265.13      354.41     14.59 o 
  -9   1   7      779.41      657.08     18.37 o 
  -8   1   7     1798.10     1757.20     37.66 o 
  -7   1   7     2098.56     2099.61     49.92 o 
  -6   1   7     2595.68     2565.89     57.53 o 
  -5   1   7      971.70      984.91     20.13 o 
  -4   1   7     1103.93     1426.25     30.61 o 
  -3   1   7     1337.37     1587.19     32.85 o 
  -2   1   7     4470.92     4459.42     55.26 o 
  -1   1   7      201.34      174.22     13.71 o 
   0   1   7     1747.55     1675.57     20.75 o 
   1   1   7      834.17      832.50     24.35 o 
   2   1   7      833.73      806.80     46.20 o 
   3   1   7      513.46      474.13     27.40 o 
   4   1   7      249.75      245.43     10.01 o 
   5   1   7     1456.98     1624.36     33.68 o 
   6   1   7      341.41      413.85      9.68 o 
   7   1   7      272.59      215.92      8.02 o 
   8   1   7       34.31       30.95      4.27 o 
   9   1   7        9.11       10.86      4.20 o 
  10   1   7       71.38       43.77      3.97 o 
 -14   2   7      173.33      202.50     10.44 o 
 -13   2   7        3.31        4.59      4.22 o 
 -12   2   7       38.47       27.65      6.21 o 
 -11   2   7      111.79      159.94     12.22 o 
 -10   2   7     2497.40     2712.34     72.06 o 
  -9   2   7      974.77      979.53     32.09 o 
  -8   2   7      124.45      176.29     15.16 o 
  -7   2   7        7.94       35.27     13.19 o 
  -6   2   7      762.89      638.33     28.01 o 
  -5   2   7      807.42      496.21     25.98 o 
  -4   2   7     4366.04     4033.22     71.96 o 
  -3   2   7      734.35      865.86     20.06 o 
  -2   2   7      143.61      159.19     12.04 o 
  -1   2   7     4750.06     5064.16     71.52 o 
   0   2   7      403.07      533.79     19.96 o 
   1   2   7     7220.77     8367.30    127.40 o 
   2   2   7       91.40      104.67     13.77 o 
   3   2   7     1234.11     1255.71     46.32 o 
   4   2   7     1638.37     1601.96     33.37 o 
   5   2   7      521.00      552.33     12.04 o 
   6   2   7      263.93      160.95      7.57 o 
   7   2   7      230.21      150.48      7.77 o 
   8   2   7      339.52      303.39     12.11 o 
   9   2   7      116.70       99.23      6.80 o 
  10   2   7        1.03        1.08      2.97 o 
 -14   3   7        5.22        9.13      3.68 o 
 -13   3   7       26.66       28.03      5.42 o 
 -12   3   7        0.16        2.79      4.19 o 
 -11   3   7        0.49        3.07      6.42 o 
 -10   3   7      111.27       86.85     15.39 o 
  -9   3   7     1271.12     1304.94     37.78 o 
  -8   3   7     1115.92     1155.89     33.29 o 
  -7   3   7      338.22      370.65     14.59 o 
  -6   3   7       13.31        7.46      6.67 o 
  -5   3   7      254.08      321.67     23.54 o 
  -4   3   7      176.03      162.18     17.22 o 
  -3   3   7      586.55      568.80     18.84 o 
  -2   3   7     2395.74     2340.35     91.17 o 
  -1   3   7     1465.86     1490.69     35.11 o 
   0   3   7     2503.92     2664.30     48.95 o 
   1   3   7      291.06      287.30     17.07 o 
   2   3   7       70.56       37.61      9.58 o 
   3   3   7       67.28       66.21      4.49 o 
   4   3   7      523.05      503.26     10.93 o 
   5   3   7      994.20     1007.26     16.86 o 
   6   3   7      278.34      296.40      9.14 o 
   7   3   7      372.72      430.97     17.94 o 
   8   3   7        2.97       -0.09      3.38 o 
   9   3   7        2.92        7.73      6.90 o 
  10   3   7        1.36       -2.48      3.05 o 
 -14   4   7       40.50       36.05      6.25 o 
 -13   4   7      250.38      254.32     23.69 o 
 -12   4   7       27.89       12.99      7.44 o 
 -11   4   7        4.35       -5.32      5.32 o 
 -10   4   7        1.43        9.96     14.89 o 
  -9   4   7       31.96       42.71      6.65 o 
  -8   4   7      415.10      369.12     22.64 o 
  -7   4   7       13.66       14.36      6.19 o 
  -6   4   7       59.55       37.11     11.42 o 
  -5   4   7      232.78      147.36     18.37 o 
  -4   4   7       36.93       48.48     12.01 o 
  -3   4   7      471.43      380.96     27.92 o 
  -2   4   7       12.46       -1.10      4.19 o 
  -1   4   7     1949.54     2083.21     46.55 o 
   0   4   7      432.19      369.33     20.71 o 
   1   4   7      742.60      710.01     29.42 o 
   2   4   7      650.67      742.89     16.00 o 
   3   4   7        9.36       13.85      2.94 o 
   4   4   7       67.42       57.50      5.38 o 
   5   4   7       54.82       57.23      5.78 o 
   6   4   7       75.12       55.51      5.18 o 
   7   4   7      174.66      156.12      8.66 o 
   8   4   7       81.22       86.74      8.10 o 
   9   4   7       99.93      110.24     11.92 o 
  10   4   7        0.45        3.08      2.33 o 
 -13   5   7       16.50       22.02      4.52 o 
 -12   5   7      243.77      277.51     13.69 o 
 -11   5   7      326.76      321.84     20.50 o 
 -10   5   7        3.43       20.37      4.77 o 
  -9   5   7       54.22       93.19      8.59 o 
  -8   5   7       11.89       14.88     10.85 o 
  -7   5   7       72.34      110.42      7.11 o 
  -6   5   7       56.03       69.32      5.76 o 
  -5   5   7        6.20      -13.73     13.73 o 
  -4   5   7        1.34        2.57      6.57 o 
  -3   5   7      808.95      945.68     38.24 o 
  -2   5   7      722.74      759.43     27.15 o 
  -1   5   7      172.30      200.55     16.29 o 
   0   5   7     1404.47     1299.76     34.51 o 
   1   5   7      364.02      384.16     12.54 o 
   2   5   7      272.55      293.33     11.23 o 
   3   5   7        1.23        3.00      3.66 o 
   4   5   7       31.73       46.50      7.54 o 
   5   5   7      692.82      778.40     35.48 o 
   6   5   7      437.04      551.59     21.67 o 
   7   5   7      462.28      471.23     18.05 o 
   8   5   7        8.01        4.39      6.61 o 
   9   5   7      159.13      189.83     13.82 o 
 -13   6   7       14.77       19.18      5.53 o 
 -12   6   7       31.77       67.11     11.32 o 
 -11   6   7        4.40        7.02      8.28 o 
 -10   6   7      221.17      294.50     24.59 o 
  -9   6   7      409.67      451.18     30.11 o 
  -8   6   7      113.81       98.91     17.58 o 
  -7   6   7       12.17        7.35      7.05 o 
  -6   6   7       62.37       56.89      6.79 o 
  -5   6   7      579.13      531.27     22.80 o 
  -4   6   7      114.23      163.26     14.10 o 
  -3   6   7       31.90       27.93      5.75 o 
  -2   6   7       65.60       47.65      6.25 o 
  -1   6   7      570.96      676.42     18.25 o 
   0   6   7      231.36      281.49     12.50 o 
   1   6   7       23.69       19.61      4.37 o 
   2   6   7      816.99      839.39     37.28 o 
   3   6   7        2.11        4.80      5.35 o 
   4   6   7     1474.67     1401.41     32.50 o 
   5   6   7        3.06       10.73      5.94 o 
   6   6   7      121.38      127.14     10.42 o 
   7   6   7      117.18      119.81      9.37 o 
   8   6   7       12.56       15.43      6.49 o 
 -12   7   7       28.89       41.89      8.52 o 
 -11   7   7        0.97        1.60      7.09 o 
 -10   7   7       57.31      106.49     15.82 o 
  -9   7   7       32.00       19.51      9.36 o 
  -8   7   7       40.49       39.54      6.71 o 
  -7   7   7      189.98      213.01     14.51 o 
  -6   7   7        0.13        5.53      3.89 o 
  -5   7   7        0.03       -4.19      5.27 o 
  -4   7   7      405.46      450.80     18.31 o 
  -3   7   7      154.85      136.55     10.21 o 
  -2   7   7      124.60      119.21     10.37 o 
  -1   7   7      241.41      293.12     14.79 o 
   0   7   7       76.37       98.54      7.63 o 
   1   7   7       23.46       19.21     12.19 o 
   2   7   7      275.87      311.70     20.24 o 
   3   7   7        0.06       -2.50      4.91 o 
   4   7   7       16.88        7.23      5.08 o 
   5   7   7       20.41        7.53      4.57 o 
   6   7   7        6.79        2.76      4.05 o 
   7   7   7       67.01       50.92      6.02 o 
   8   7   7        2.84        2.45      4.23 o 
 -11   8   7       14.54       14.97      6.21 o 
 -10   8   7        0.82       -1.06      5.27 o 
  -9   8   7       84.27       65.00      7.09 o 
  -8   8   7        0.26       -4.87      4.87 o 
  -7   8   7        2.05        3.93      4.61 o 
  -6   8   7      281.07      256.74     18.44 o 
  -5   8   7      189.82      194.45     16.26 o 
  -4   8   7      296.95      351.14     19.39 o 
  -3   8   7        5.42       -6.71      6.71 o 
  -2   8   7      101.76      103.71     17.74 o 
  -1   8   7      171.87      127.52      9.28 o 
   0   8   7      536.79      452.61     18.16 o 
   1   8   7      407.56      320.64     15.40 o 
   2   8   7        0.16        5.57      4.37 o 
   3   8   7      120.34      102.21      9.03 o 
   4   8   7       21.84       25.64      8.43 o 
   5   8   7      166.36      187.22     10.67 o 
   6   8   7        1.96       12.88      3.93 o 
   7   8   7        9.94        5.00      4.68 o 
 -10   9   7       23.05       23.14      6.93 o 
  -9   9   7        1.00       -3.11      3.21 o 
  -8   9   7        5.20        2.57      4.05 o 
  -7   9   7       30.15       31.74      6.06 o 
  -6   9   7       58.97       46.69      7.31 o 
  -5   9   7       45.09       33.74      9.64 o 
  -4   9   7      293.71      343.64     23.49 o 
  -3   9   7      139.79      151.74     16.57 o 
  -2   9   7       21.07        9.73      7.23 o 
  -1   9   7        1.17        3.79      9.01 o 
   0   9   7       41.93       37.17      6.23 o 
   1   9   7      103.65      110.85      9.21 o 
   2   9   7       69.20       77.03      7.89 o 
   3   9   7        0.83        1.31      6.88 o 
   4   9   7      119.53      147.26     14.06 o 
   5   9   7       10.85       18.47      6.63 o 
   6   9   7       94.50       77.95      9.05 o 
  -9  10   7        0.86        2.20      3.15 o 
  -8  10   7       44.41       32.92      5.89 o 
  -7  10   7        6.49       -0.22      4.04 o 
  -6  10   7       10.27       14.64      6.48 o 
  -5  10   7        5.10        7.77      6.55 o 
  -4  10   7       36.92       24.77      7.68 o 
  -3  10   7       44.36       38.90      9.16 o 
  -2  10   7        4.09        0.08      6.75 o 
  -1  10   7       40.55       46.90      9.15 o 
   0  10   7       34.29       37.49      5.60 o 
   1  10   7       32.35       33.76      7.74 o 
   2  10   7        5.36        3.22      3.42 o 
   3  10   7        2.85        9.82      6.04 o 
   4  10   7       16.74        8.92      5.25 o 
   5  10   7        0.50        3.44      3.58 o 
  -7  11   7      121.71       89.05      8.07 o 
  -6  11   7       16.55       12.54      5.35 o 
  -5  11   7        0.00       -2.50      4.80 o 
  -4  11   7       18.44       19.20      6.37 o 
  -3  11   7       31.04       23.65      6.90 o 
  -2  11   7        1.03       -4.56      5.62 o 
  -1  11   7       24.31       43.79      8.12 o 
   0  11   7       66.21       51.56      7.46 o 
   1  11   7        6.47        7.21      5.61 o 
   2  11   7       52.56       42.88      6.14 o 
  -4  12   7       12.22        1.80      3.49 o 
  -3  12   7        1.19        9.64      3.87 o 
  -2  12   7       12.38       24.59      4.85 o 
 -14   0   8      133.60      179.66     14.55 o 
 -13   0   8      446.71      505.34     27.77 o 
 -12   0   8       90.19      111.27     13.44 o 
 -11   0   8     1249.12     1095.34     39.68 o 
 -10   0   8      115.96       96.11     12.54 o 
  -9   0   8      439.22      409.72     19.24 o 
  -8   0   8     2794.92     2781.35     45.54 o 
  -7   0   8      384.89      354.58     29.60 o 
  -6   0   8      578.98      691.22     38.11 o 
  -5   0   8      431.38      819.68     39.39 o 
  -4   0   8    11334.28    11578.91    152.02 o 
  -3   0   8       59.63       29.72     10.68 o 
  -2   0   8     1636.60     1920.29     67.03 o 
  -1   0   8      145.97      143.42     20.84 o 
   0   0   8     1894.04     2665.44     46.43 o 
   1   0   8      103.17      384.92     33.04 o 
   2   0   8      592.38      564.10     40.09 o 
   3   0   8       35.30       45.59     13.07 o 
   4   0   8      594.25      554.66     20.89 o 
   5   0   8     3527.67     3606.79     56.22 o 
   6   0   8     2872.73     3260.90     42.43 o 
   7   0   8        5.05        9.60      3.78 o 
   8   0   8      216.97      196.81      9.48 o 
   9   0   8       11.71       11.32      5.36 o 
  10   0   8      212.33      234.79     12.55 o 
 -15   1   8       77.98       80.28      7.66 o 
 -14   1   8       19.58        7.65      4.21 o 
 -13   1   8       28.28       39.08      6.69 o 
 -12   1   8        6.21        6.32      3.73 o 
 -11   1   8       69.18       83.81      9.77 o 
 -10   1   8     1039.49     1187.44     28.24 o 
  -9   1   8       14.89        2.93      3.25 o 
  -8   1   8      228.45      210.95     13.69 o 
  -7   1   8      532.52      554.23     40.80 o 
  -6   1   8        7.51       10.37      4.63 o 
  -5   1   8      257.14      325.39     14.26 o 
  -4   1   8     2647.36     2381.33     72.74 o 
  -3   1   8      525.40      460.96     19.43 o 
  -2   1   8      652.96      741.70     24.53 o 
  -1   1   8      960.75     1039.37     29.06 o 
   0   1   8     5528.75     5776.69     66.93 o 
   1   1   8      873.92      901.78     26.57 o 
   2   1   8      536.50      533.94     29.71 o 
   3   1   8       38.55       71.70      7.05 o 
   4   1   8      120.29       96.16      9.01 o 
   5   1   8       17.27        4.56      4.93 o 
   6   1   8       73.29       77.61      5.84 o 
   7   1   8        6.99        7.73      3.46 o 
   8   1   8      226.31      227.33      8.85 o 
   9   1   8      116.89      122.17     12.58 o 
  10   1   8      424.89      493.23     17.50 o 
 -14   2   8        3.13        9.23      3.40 o 
 -13   2   8        5.12        3.63      4.32 o 
 -12   2   8      169.21      148.31     11.76 o 
 -11   2   8       51.36       64.87     11.51 o 
 -10   2   8      178.99      137.03     26.10 o 
  -9   2   8       60.82       37.38      6.77 o 
  -8   2   8      271.55      215.32     14.39 o 
  -7   2   8      521.31      597.16     45.55 o 
  -6   2   8      182.35      155.00     11.88 o 
  -5   2   8        6.07        6.10      5.26 o 
  -4   2   8      206.26      195.35     17.64 o 
  -3   2   8     1632.58     1698.84     35.95 o 
  -2   2   8      295.49      245.34     16.31 o 
  -1   2   8      411.94      455.56     18.97 o 
   0   2   8     1262.00     1147.07     30.91 o 
   1   2   8     2569.46     2653.81     42.22 o 
   2   2   8     1729.67     1790.96     56.32 o 
   3   2   8      413.44      472.11     11.79 o 
   4   2   8       23.92       22.63      4.30 o 
   5   2   8        8.11        6.14      2.59 o 
   6   2   8        7.01        0.65      3.04 o 
   7   2   8       18.04       30.52      4.28 o 
   8   2   8        3.75        0.74      3.43 o 
   9   2   8      170.30      151.45      7.37 o 
  10   2   8       40.77       45.00      5.95 o 
 -14   3   8        8.10        7.47      7.47 o 
 -13   3   8        7.66        8.59      5.14 o 
 -12   3   8       53.95       57.48      7.89 o 
 -11   3   8        4.80        0.56      4.91 o 
 -10   3   8      166.38      245.93     18.06 o 
  -9   3   8      253.81      369.18     22.90 o 
  -8   3   8       33.07       25.24      6.84 o 
  -7   3   8      189.74      169.38     10.24 o 
  -6   3   8      291.90      279.32     23.35 o 
  -5   3   8      981.41      821.18     38.60 o 
  -4   3   8      102.94      253.98     21.92 o 
  -3   3   8       57.82       24.96     15.00 o 
  -2   3   8     2689.21     2760.15    103.74 o 
  -1   3   8       28.05       33.12      6.96 o 
   0   3   8      571.29      632.17     25.12 o 
   1   3   8      532.86      472.60     22.34 o 
   2   3   8        9.05        8.35      2.80 o 
   3   3   8      780.76      743.43     13.33 o 
   4   3   8      518.43      446.75     10.71 o 
   5   3   8      608.23      756.02     18.42 o 
   6   3   8       78.60       81.75      5.82 o 
   7   3   8     1266.14     1100.75     24.91 o 
   8   3   8       36.79       39.85      6.15 o 
   9   3   8        0.05        1.38      3.72 o 
 -14   4   8       28.59       23.00      3.98 o 
 -13   4   8        1.79       11.27     10.68 o 
 -12   4   8      110.74      119.03     13.44 o 
 -11   4   8        6.01       17.21      9.67 o 
 -10   4   8       10.00       22.80      6.07 o 
  -9   4   8      194.45      177.66     27.41 o 
  -8   4   8      346.87      350.87     19.68 o 
  -7   4   8        5.47       13.09      7.28 o 
  -6   4   8      273.48      336.83     27.88 o 
  -5   4   8      691.64      749.67     44.40 o 
  -4   4   8       16.44       30.34     10.66 o 
  -3   4   8       90.70       88.71     14.94 o 
  -2   4   8       11.33        6.09      5.66 o 
  -1   4   8        1.32        2.37      5.54 o 
   0   4   8       13.03       33.37      8.14 o 
   1   4   8       16.30       26.79      7.72 o 
   2   4   8      288.58      329.98     12.52 o 
   3   4   8        5.91        5.48      3.15 o 
   4   4   8      111.22       92.94      6.67 o 
   5   4   8      886.95      958.66     31.77 o 
   6   4   8        2.02       -0.24      3.43 o 
   7   4   8       43.62       35.59      6.27 o 
   8   4   8        6.06       14.48      7.00 o 
   9   4   8       88.08      103.96      6.93 o 
 -13   5   8       18.45        8.82      4.02 o 
 -12   5   8       42.36       39.09      7.06 o 
 -11   5   8        0.84       14.56      6.48 o 
 -10   5   8      141.06      120.80     16.92 o 
  -9   5   8        0.75        2.52      3.65 o 
  -8   5   8        1.64       10.15      4.55 o 
  -7   5   8       87.74       53.04      6.73 o 
  -6   5   8       10.79        2.65      4.90 o 
  -5   5   8        0.77       -1.83      6.46 o 
  -4   5   8      918.06      968.78     51.39 o 
  -3   5   8     1127.77     1225.64     44.47 o 
  -2   5   8       67.56       57.30     13.21 o 
  -1   5   8       80.31       83.14     11.42 o 
   0   5   8      339.17      412.75     12.45 o 
   1   5   8       40.04       40.30      4.99 o 
   2   5   8      912.35      960.17     22.03 o 
   3   5   8       37.09       45.22      5.48 o 
   4   5   8        5.37       10.20      4.86 o 
   5   5   8        7.11        6.08      3.61 o 
   6   5   8        2.83       10.45      3.91 o 
   7   5   8       11.59       17.61      4.77 o 
   8   5   8       71.95       83.05     11.07 o 
   9   5   8       76.22       54.13      7.34 o 
 -13   6   8      121.15      143.15     12.37 o 
 -12   6   8       12.26       25.87      8.67 o 
 -11   6   8      156.22      166.26     18.01 o 
 -10   6   8       23.35       34.46      6.32 o 
  -9   6   8        3.23        1.41      6.43 o 
  -8   6   8       49.37       39.20      8.99 o 
  -7   6   8      204.66      233.26     10.01 o 
  -6   6   8       21.56       28.46      7.56 o 
  -5   6   8      622.29      600.90     33.29 o 
  -4   6   8      754.08      803.14     33.72 o 
  -3   6   8       45.33       69.22      8.24 o 
  -2   6   8      339.97      278.49     29.28 o 
  -1   6   8        0.38        8.18      3.32 o 
   0   6   8      199.43      188.15      9.28 o 
   1   6   8     1134.89     1047.92     25.74 o 
   2   6   8      312.31      344.93     15.06 o 
   3   6   8       43.06       57.13      7.29 o 
   4   6   8      218.55      218.38     13.58 o 
   5   6   8        0.77       -4.91      4.91 o 
   6   6   8       50.89      111.56      9.60 o 
   7   6   8        6.54       16.59      7.38 o 
   8   6   8      334.91      419.17     19.21 o 
 -12   7   8       10.56        3.17      5.39 o 
 -11   7   8       45.13       41.18     10.15 o 
 -10   7   8       55.85       91.44      8.64 o 
  -9   7   8      155.90      231.62     21.79 o 
  -8   7   8      123.79      159.08     14.55 o 
  -7   7   8       59.93       53.61      7.43 o 
  -6   7   8      141.39      123.38      7.95 o 
  -5   7   8      685.07      628.27     17.58 o 
  -4   7   8      268.68      164.03     11.73 o 
  -3   7   8      107.16      136.33     12.65 o 
  -2   7   8       96.41       87.01      9.27 o 
  -1   7   8      372.23      389.71     14.50 o 
   0   7   8      851.87      914.33     23.28 o 
   1   7   8      105.52       75.08      7.08 o 
   2   7   8      117.87      146.42     11.41 o 
   3   7   8      175.76      212.87     12.96 o 
   4   7   8      128.30      120.06      8.50 o 
   5   7   8       96.07       79.87      8.29 o 
   6   7   8       61.53       67.78      6.99 o 
   7   7   8       98.37       69.75      8.82 o 
 -11   8   8        6.26       -0.06      5.93 o 
 -10   8   8       31.99       35.38      5.54 o 
  -9   8   8      111.96       62.39     12.06 o 
  -8   8   8       44.22       80.39      8.70 o 
  -7   8   8       61.56       67.31      9.90 o 
  -6   8   8      190.40      189.55     12.66 o 
  -5   8   8       65.76       44.07     10.26 o 
  -4   8   8        0.22       -1.61      6.87 o 
  -3   8   8       64.40       61.84     11.59 o 
  -2   8   8       71.00       88.96     13.13 o 
  -1   8   8      230.64      171.46     11.23 o 
   0   8   8       62.13       98.61      9.11 o 
   1   8   8        0.18       -0.91      4.74 o 
   2   8   8        2.72        4.77      4.50 o 
   3   8   8       82.02       95.00      8.44 o 
   4   8   8        5.78       23.48      4.92 o 
   5   8   8        1.09        7.74      3.88 o 
   6   8   8       28.89       16.88      3.41 o 
 -10   9   8       98.49       85.36     18.02 o 
  -9   9   8        5.09        1.64      5.74 o 
  -8   9   8      125.67      116.50      8.75 o 
  -7   9   8       69.62       66.85      7.67 o 
  -6   9   8       71.84       41.24      9.49 o 
  -5   9   8       10.82        7.13      6.76 o 
  -4   9   8       34.37       27.06      9.34 o 
  -3   9   8       32.08       13.67      8.28 o 
  -2   9   8        3.48        9.85      7.59 o 
  -1   9   8      147.92      181.93     17.46 o 
   0   9   8       63.96       65.96      7.62 o 
   1   9   8        0.34        2.28      4.10 o 
   2   9   8      161.39      150.02      9.99 o 
   3   9   8      142.88       90.93      7.53 o 
   4   9   8       17.70        5.77      5.36 o 
   5   9   8        0.11        1.74      4.60 o 
  -9  10   8        3.44       -1.75      3.24 o 
  -8  10   8       74.24       71.98      7.79 o 
  -7  10   8      131.70      170.45     13.08 o 
  -6  10   8        0.02       -1.09      5.07 o 
  -5  10   8        3.76        7.65      5.60 o 
  -4  10   8        5.65       10.66      6.59 o 
  -3  10   8        6.57        6.49      6.53 o 
  -2  10   8       13.87       26.18      8.80 o 
  -1  10   8      168.10      166.49     15.22 o 
   0  10   8       25.52       20.06      4.57 o 
   1  10   8      167.24      132.60      8.60 o 
   2  10   8        7.02        9.54      3.59 o 
   3  10   8       27.91       23.51      6.00 o 
   4  10   8       61.26       75.72      8.10 o 
  -7  11   8       10.90        2.67      2.79 o 
  -6  11   8        9.41        2.19      3.89 o 
  -5  11   8       15.22       19.13      6.12 o 
  -4  11   8        0.00        5.06      5.64 o 
  -3  11   8        7.92        3.74      5.07 o 
  -2  11   8        3.36        1.87      4.86 o 
  -1  11   8       33.30       37.87      7.41 o 
   0  11   8       23.26       15.62      5.44 o 
   1  11   8        1.94       -3.72      3.72 o 
 -15   1   9       39.96       16.41      4.58 o 
 -14   1   9       75.90       69.92      7.09 o 
 -13   1   9       19.46       13.24      5.24 o 
 -12   1   9       47.93       37.93      6.42 o 
 -11   1   9       93.55      136.83     11.86 o 
 -10   1   9      949.07     1162.99     30.63 o 
  -9   1   9     1154.44     1335.69     26.51 o 
  -8   1   9     1020.91     1096.89     22.26 o 
  -7   1   9      105.06      132.48     21.36 o 
  -6   1   9       27.30       53.89     11.49 o 
  -5   1   9     1556.22     1299.90     54.71 o 
  -4   1   9     1041.34      946.88     36.14 o 
  -3   1   9     2457.43     2387.92     46.47 o 
  -2   1   9      824.27      865.58     31.77 o 
  -1   1   9     1757.76     2015.24     42.97 o 
   0   1   9     3037.59     3155.07     56.73 o 
   1   1   9     1124.82     1047.06     59.46 o 
   2   1   9      242.22      231.72     21.09 o 
   3   1   9      174.55      144.78      9.23 o 
   4   1   9     1304.04     1084.51     22.65 o 
   5   1   9      359.04      267.31      9.90 o 
   6   1   9       51.53       70.30      5.66 o 
   7   1   9      258.14      202.64      7.75 o 
   8   1   9      164.97      164.58      7.20 o 
   9   1   9      259.13      280.46     14.68 o 
 -14   2   9       22.98       42.25      7.64 o 
 -13   2   9      461.12      563.51     19.64 o 
 -12   2   9        4.25        1.52      4.83 o 
 -11   2   9      546.85      550.77     30.57 o 
 -10   2   9     1659.76     1803.62     59.80 o 
  -9   2   9      161.32      107.88     10.31 o 
  -8   2   9     2689.43     2540.80     27.82 o 
  -7   2   9      300.75      262.27     32.05 o 
  -6   2   9     1035.79     1162.91     34.49 o 
  -5   2   9      985.42     1194.56     42.77 o 
  -4   2   9     2929.81     3073.19    117.99 o 
  -3   2   9      211.11      255.54     13.83 o 
  -2   2   9      338.60      363.50     18.02 o 
  -1   2   9     1426.10     1494.39     32.38 o 
   0   2   9      376.83      259.21     13.99 o 
   1   2   9     4734.57     4723.31     70.73 o 
   2   2   9      284.23      301.13      9.37 o 
   3   2   9        0.79        0.89      3.27 o 
   4   2   9        2.15        6.52      2.94 o 
   5   2   9     2601.28     2777.54     37.62 o 
   6   2   9      874.76      901.52     26.82 o 
   7   2   9       11.60        7.34      3.29 o 
   8   2   9       60.23       54.31      4.63 o 
   9   2   9       52.84       46.14      8.36 o 
 -14   3   9        4.81       17.14      2.94 o 
 -13   3   9       52.59       44.49      6.22 o 
 -12   3   9       10.64       14.47      6.16 o 
 -11   3   9       98.61      102.19     14.85 o 
 -10   3   9      380.37      409.00     22.70 o 
  -9   3   9        1.58        9.47      4.16 o 
  -8   3   9     1447.68     1613.38     62.32 o 
  -7   3   9        3.58       19.95     16.80 o 
  -6   3   9      376.59      443.40     22.93 o 
  -5   3   9      251.67      295.31     24.31 o 
  -4   3   9      881.40      897.63     59.27 o 
  -3   3   9      296.87      281.63     32.80 o 
  -2   3   9       26.41       44.27      7.26 o 
  -1   3   9      460.47      513.17     23.27 o 
   0   3   9      195.53      220.66     16.26 o 
   1   3   9      264.23      325.58     14.10 o 
   2   3   9       20.36       24.40      3.55 o 
   3   3   9       38.53       44.42      3.85 o 
   4   3   9       14.16        9.92      2.95 o 
   5   3   9       31.46       32.50      4.38 o 
   6   3   9       73.25       53.33      4.94 o 
   7   3   9      421.96      388.82     13.27 o 
   8   3   9       52.28       37.53      8.18 o 
   9   3   9       40.90       33.85      4.14 o 
 -14   4   9      102.67       80.39      6.22 o 
 -13   4   9        0.48       -2.69      5.46 o 
 -12   4   9       26.60       24.34      7.67 o 
 -11   4   9       72.37       33.66      6.56 o 
 -10   4   9      390.73      468.50     18.81 o 
  -9   4   9      152.58      100.73     21.89 o 
  -8   4   9       56.33       34.26     15.82 o 
  -7   4   9        1.69        9.44      5.79 o 
  -6   4   9      254.22      237.25     13.00 o 
  -5   4   9      374.71      410.35     31.34 o 
  -4   4   9      491.71      648.31     38.91 o 
  -3   4   9      332.69      412.53     34.37 o 
  -2   4   9       69.01       47.64      7.91 o 
  -1   4   9      242.54      244.65     17.70 o 
   0   4   9      150.17       77.52      9.28 o 
   1   4   9      399.09      342.66     12.44 o 
   2   4   9      107.19       93.28      7.06 o 
   3   4   9      256.22      247.99     11.48 o 
   4   4   9      864.18      850.87     22.75 o 
   5   4   9       58.46       38.43      7.03 o 
   6   4   9      389.29      514.17     18.96 o 
   7   4   9       99.96       95.04      8.36 o 
   8   4   9        0.37        1.80      5.85 o 
   9   4   9       15.04       18.23      5.02 o 
 -13   5   9      150.24      165.72     25.76 o 
 -12   5   9      116.70      127.48     16.01 o 
 -11   5   9       23.10        7.54      4.81 o 
 -10   5   9      258.74      375.64     12.92 o 
  -9   5   9      972.67     1023.63     39.04 o 
  -8   5   9        4.51       11.74      4.72 o 
  -7   5   9       99.40      109.47     12.13 o 
  -6   5   9      915.72      975.05     20.15 o 
  -5   5   9      691.01      610.64     20.36 o 
  -4   5   9      150.67       72.20      7.69 o 
  -3   5   9      136.30      161.11     20.52 o 
  -2   5   9      387.41      366.09     16.69 o 
  -1   5   9      232.19      268.76     10.08 o 
   0   5   9      903.08     1038.43     20.67 o 
   1   5   9       14.07        6.67      5.25 o 
   2   5   9      113.84      122.63      8.74 o 
   3   5   9     1039.28      994.77     24.41 o 
   4   5   9      402.99      300.29     15.88 o 
   5   5   9       13.62       -0.47      3.47 o 
   6   5   9       36.05       36.53      4.94 o 
   7   5   9      207.71      192.21      9.93 o 
   8   5   9      160.67      164.93     12.77 o 
 -13   6   9       48.78       39.83      7.93 o 
 -12   6   9      106.94      104.00     13.19 o 
 -11   6   9       34.78       11.70      8.21 o 
 -10   6   9      169.47      153.31      9.03 o 
  -9   6   9       61.88       38.83      9.12 o 
  -8   6   9      361.19      269.24     19.13 o 
  -7   6   9        4.20        7.51     14.00 o 
  -6   6   9      380.53      425.30     23.63 o 
  -5   6   9       66.49       62.47      8.04 o 
  -4   6   9       37.54       36.63      9.03 o 
  -3   6   9      280.10      353.81     18.30 o 
  -2   6   9      173.31      187.05     18.81 o 
  -1   6   9        6.01        3.87      3.67 o 
   0   6   9       14.46       12.93      4.20 o 
   1   6   9      189.82      173.46     10.03 o 
   2   6   9       29.96       39.60      6.28 o 
   3   6   9      424.32      454.41     39.67 o 
   4   6   9        0.21       -0.90      4.76 o 
   5   6   9      113.91      126.28     10.47 o 
   6   6   9      153.01      160.62     11.22 o 
   7   6   9       59.32       51.84      8.84 o 
 -12   7   9        4.78        5.73      5.90 o 
 -11   7   9        0.91       -5.46      6.62 o 
 -10   7   9        5.53       10.66      5.03 o 
  -9   7   9       59.02       57.01     12.33 o 
  -8   7   9       96.68       94.60     14.57 o 
  -7   7   9        4.07       -0.65      5.18 o 
  -6   7   9       69.33       86.02      7.80 o 
  -5   7   9      382.02      355.39     16.61 o 
  -4   7   9       12.43       16.63      6.77 o 
  -3   7   9      198.01      223.89     14.51 o 
  -2   7   9       81.29       60.95      8.06 o 
  -1   7   9        8.74        4.15      5.74 o 
   0   7   9       58.82       43.91      6.33 o 
   1   7   9       65.65       31.29      5.91 o 
   2   7   9      102.43      106.01     16.36 o 
   3   7   9        7.44        3.52      4.95 o 
   4   7   9       38.54       49.28      5.53 o 
   5   7   9        2.83        6.37      4.23 o 
   6   7   9       74.05      104.10      7.96 o 
   7   7   9        0.64       -3.61      4.51 o 
 -11   8   9      128.06      138.42     13.03 o 
 -10   8   9        9.90       20.11      4.93 o 
  -9   8   9        1.54       18.87      8.51 o 
  -8   8   9      124.68      116.92      9.46 o 
  -7   8   9      537.65      583.33     21.33 o 
  -6   8   9      386.88      393.80     24.00 o 
  -5   8   9       17.02       21.03      8.92 o 
  -4   8   9      115.86      133.01     15.62 o 
  -3   8   9      186.44      196.63     18.54 o 
  -2   8   9      359.33      358.17     24.31 o 
  -1   8   9      129.36      146.76     10.54 o 
   0   8   9        3.09       14.32      5.02 o 
   1   8   9      259.68      207.92     12.63 o 
   2   8   9      268.09      273.78     14.04 o 
   3   8   9        1.04        1.68      3.33 o 
   4   8   9        0.07       10.64      4.95 o 
   5   8   9       68.44      108.26     14.78 o 
 -10   9   9       68.48       48.91      4.93 o 
  -9   9   9        4.83       -2.63      3.94 o 
  -8   9   9        6.55       -3.03      3.77 o 
  -7   9   9       49.91       56.09      9.46 o 
  -6   9   9       90.95       80.16     11.67 o 
  -5   9   9      377.03      371.72     23.37 o 
  -4   9   9       93.86      100.27     13.79 o 
  -3   9   9        9.43        3.74      7.42 o 
  -2   9   9        2.68        6.50      7.63 o 
  -1   9   9       63.58       77.47     12.14 o 
   0   9   9       17.78       10.48      4.63 o 
   1   9   9       11.83       29.42      5.42 o 
   2   9   9      101.27      115.22      8.71 o 
   3   9   9      122.34      115.37      7.87 o 
   4   9   9       39.20       34.89      7.13 o 
   5   9   9       11.90        6.11      4.14 o 
  -9  10   9       97.37       56.50      6.51 o 
  -8  10   9        2.00       -0.45      2.83 o 
  -7  10   9        0.13        5.04      4.46 o 
  -6  10   9        0.45        5.23      5.58 o 
  -5  10   9        3.85       -0.20      5.98 o 
  -4  10   9       84.09      107.71     12.83 o 
  -3  10   9       36.13       59.75     10.44 o 
  -2  10   9       55.74       66.89     10.75 o 
  -1  10   9        6.71       14.73      7.51 o 
   0  10   9      118.86      118.12      9.45 o 
   1  10   9        0.55        0.94      6.80 o 
   2  10   9        2.71        2.05      6.50 o 
   3  10   9       63.54       57.44      6.89 o 
  -7  11   9        3.36        3.78      3.72 o 
  -6  11   9       11.97        8.91      3.10 o 
  -5  11   9        4.74        7.91      3.42 o 
  -4  11   9        9.92        6.03      4.99 o 
  -3  11   9        0.68        9.37      5.72 o 
  -2  11   9        0.66        8.74      5.51 o 
  -1  11   9       52.29       65.89      8.34 o 
   0  11   9       30.66       32.32      5.91 o 
 -15   0  10       11.96        8.65      4.75 o 
 -14   0  10      394.48      370.37     21.17 o 
 -13   0  10      280.71      294.20     19.40 o 
 -12   0  10      313.33      450.50     25.97 o 
 -11   0  10     1092.99     1024.15     39.27 o 
 -10   0  10     2473.26     2753.50     61.91 o 
  -9   0  10       25.41        1.77      4.82 o 
  -8   0  10      227.86      212.60     16.00 o 
  -7   0  10     1279.75     1412.22     58.14 o 
  -6   0  10      172.23      283.37     27.17 o 
  -5   0  10     3691.37     4142.08    104.73 o 
  -4   0  10      290.70      329.42     30.76 o 
  -3   0  10      522.41      413.49     35.96 o 
  -2   0  10       46.32       43.18     14.02 o 
  -1   0  10     3288.81     3338.85    105.99 o 
   0   0  10      307.70      363.47     36.55 o 
   1   0  10     4920.54     5150.28    136.34 o 
   2   0  10       38.82       42.18     11.88 o 
   3   0  10     1994.47     2011.43     43.96 o 
   4   0  10     2250.10     2019.26     42.98 o 
   5   0  10       82.44       38.67      5.19 o 
   6   0  10       40.75       59.31      6.06 o 
   7   0  10       17.43       19.86      4.13 o 
   8   0  10       63.46       64.12      9.09 o 
   9   0  10      109.92      133.14      9.55 o 
 -15   1  10       16.41       16.44      3.41 o 
 -14   1  10       28.47       15.24      4.64 o 
 -13   1  10        0.14       -1.53      3.43 o 
 -12   1  10       62.20       57.97      7.50 o 
 -11   1  10       49.48       82.11     15.07 o 
 -10   1  10      264.65      226.41     12.89 o 
  -9   1  10        1.74        1.57      3.56 o 
  -8   1  10      252.22      199.84      8.06 o 
  -7   1  10        0.81       14.05      8.43 o 
  -6   1  10     2375.58     2707.37     80.80 o 
  -5   1  10      303.20      450.56     35.14 o 
  -4   1  10     1815.03     1830.21     43.31 o 
  -3   1  10       14.18       13.42      6.31 o 
  -2   1  10      119.26      105.42     11.26 o 
  -1   1  10       33.26       46.14      6.38 o 
   0   1  10      490.48      403.16     27.24 o 
   1   1  10     1575.34     1589.86     77.62 o 
   2   1  10        6.27        8.28      3.26 o 
   3   1  10       48.72       54.10      6.32 o 
   4   1  10      114.75       91.26     11.31 o 
   5   1  10     1898.62     1732.18     28.38 o 
   6   1  10        2.24        8.34      2.94 o 
   7   1  10        0.18       -1.55      2.55 o 
   8   1  10       10.37       10.24      3.02 o 
   9   1  10        7.03        8.92      4.15 o 
 -15   2  10        3.39       -1.65      3.70 o 
 -14   2  10        0.07        5.48      4.03 o 
 -13   2  10       71.81       87.33      8.95 o 
 -12   2  10       56.68       54.54     11.58 o 
 -11   2  10       39.94       47.70      7.13 o 
 -10   2  10      131.69      129.69      9.29 o 
  -9   2  10      137.23      170.63      8.06 o 
  -8   2  10      271.98      312.84     10.32 o 
  -7   2  10      421.33      451.63     19.27 o 
  -6   2  10      270.03      262.92     21.38 o 
  -5   2  10       48.83       28.33      7.69 o 
  -4   2  10     2199.43     2098.85     60.13 o 
  -3   2  10      742.88      881.00     27.39 o 
  -2   2  10       53.07       50.40      7.68 o 
  -1   2  10       34.15       42.87      6.63 o 
   0   2  10        0.12       -2.25      4.02 o 
   1   2  10     1256.48     1399.01     26.30 o 
   2   2  10       66.56       68.12      5.17 o 
   3   2  10       19.54       22.99      3.46 o 
   4   2  10      126.48      120.83      7.92 o 
   5   2  10      169.81      136.14      8.57 o 
   6   2  10       86.05      102.31      6.50 o 
   7   2  10       75.22       91.16      5.80 o 
   8   2  10      279.48      299.16     12.13 o 
   9   2  10       86.25       91.33      7.53 o 
 -14   3  10        2.68        0.35      3.13 o 
 -13   3  10       41.86       52.90      9.83 o 
 -12   3  10      107.26      106.51     10.11 o 
 -11   3  10        0.40        0.18      6.38 o 
 -10   3  10      412.54      552.59     26.72 o 
  -9   3  10      635.46      639.53     19.26 o 
  -8   3  10      349.64      280.17     13.77 o 
  -7   3  10       43.17       22.70     10.09 o 
  -6   3  10      112.25      154.92     15.62 o 
  -5   3  10      261.68      182.99     19.90 o 
  -4   3  10      458.17      588.65     50.27 o 
  -3   3  10      961.37      967.56     62.25 o 
  -2   3  10       49.21       68.93     10.02 o 
  -1   3  10      898.98      949.92     32.61 o 
   0   3  10      142.05       98.87      7.58 o 
   1   3  10      188.51      273.15      9.35 o 
   2   3  10       59.23       57.75      4.99 o 
   3   3  10       12.86       10.33      2.91 o 
   4   3  10      499.66      417.35     11.35 o 
   5   3  10       23.72       27.18      4.68 o 
   6   3  10      152.93      199.86      8.45 o 
   7   3  10        0.29        3.88      4.18 o 
   8   3  10      111.55      120.04      9.71 o 
 -14   4  10        0.15        1.98      3.83 o 
 -13   4  10       12.77       15.03      5.97 o 
 -12   4  10       10.79        8.37      4.31 o 
 -11   4  10       25.78       25.60      6.07 o 
 -10   4  10      385.24      433.89     32.13 o 
  -9   4  10      168.64      225.03     12.22 o 
  -8   4  10       39.85       28.28      7.31 o 
  -7   4  10        1.84        2.21      6.10 o 
  -6   4  10      136.82      160.99     12.14 o 
  -5   4  10      535.69      524.27     51.72 o 
  -4   4  10      684.26      746.58     60.74 o 
  -3   4  10       23.83       42.07     11.33 o 
  -2   4  10       21.68       32.42     10.17 o 
  -1   4  10       14.84       21.01      5.46 o 
   0   4  10        2.97       -0.07      3.05 o 
   1   4  10       12.51       15.80      5.00 o 
   2   4  10        7.58        4.69      4.61 o 
   3   4  10       45.98       51.25      8.59 o 
   4   4  10      145.55      108.81     10.12 o 
   5   4  10       62.60       96.50     14.57 o 
   6   4  10      166.17      197.36     12.25 o 
   7   4  10       12.13       13.23      4.79 o 
   8   4  10       90.90       78.72      6.66 o 
 -13   5  10        5.81        2.16      3.34 o 
 -12   5  10       15.25       11.36      4.51 o 
 -11   5  10        4.53        3.47      5.69 o 
 -10   5  10        7.20        4.99      7.45 o 
  -9   5  10      187.59      183.60     16.91 o 
  -8   5  10      440.55      422.84     19.86 o 
  -7   5  10      130.66      121.54      9.83 o 
  -6   5  10      302.49      267.05     19.45 o 
  -5   5  10      857.83      763.86     23.26 o 
  -4   5  10        7.55       20.79     10.41 o 
  -3   5  10      113.34      118.15     18.99 o 
  -2   5  10        7.06       20.39      5.52 o 
  -1   5  10       55.48       33.81      5.43 o 
   0   5  10      195.25      206.81     10.07 o 
   1   5  10       31.54       35.05      7.85 o 
   2   5  10      630.19      579.99     18.64 o 
   3   5  10       22.51       18.16      6.06 o 
   4   5  10        3.69        0.27      4.96 o 
   5   5  10      130.85      153.62      8.74 o 
   6   5  10        3.31       10.98      7.15 o 
   7   5  10        0.04        0.95      5.73 o 
   8   5  10       15.75       12.70      4.43 o 
 -13   6  10       11.14        5.40      4.85 o 
 -12   6  10        0.01        7.55      6.83 o 
 -11   6  10       68.97       88.82     13.53 o 
 -10   6  10        0.35       13.49      4.54 o 
  -9   6  10        5.85       42.13      9.67 o 
  -8   6  10       31.55       17.40      7.10 o 
  -7   6  10        0.84        1.52     11.85 o 
  -6   6  10      295.39      297.34     15.50 o 
  -5   6  10      231.04      211.41     14.21 o 
  -4   6  10        0.05       10.19      5.40 o 
  -3   6  10        6.55        3.66      6.57 o 
  -2   6  10      107.94       82.59     12.65 o 
  -1   6  10      332.45      422.78     14.59 o 
   0   6  10      133.58      198.08     16.30 o 
   1   6  10        2.67        9.02      4.93 o 
   2   6  10       53.70       29.86      6.49 o 
   3   6  10        9.68       11.12      5.17 o 
   4   6  10       30.04       33.13      6.86 o 
   5   6  10        5.39        4.08      4.96 o 
   6   6  10      154.28      159.21     14.63 o 
   7   6  10      146.79      119.16     10.70 o 
 -12   7  10       81.41      104.19     11.70 o 
 -11   7  10      181.14      175.64      9.79 o 
 -10   7  10       40.17       49.85      7.08 o 
  -9   7  10       57.69       54.75     11.55 o 
  -8   7  10       32.56       23.99      6.06 o 
  -7   7  10      105.87      120.54     13.37 o 
  -6   7  10        1.41       11.82      7.34 o 
  -5   7  10       16.14       -1.10      5.34 o 
  -4   7  10      362.25      347.96     17.59 o 
  -3   7  10      494.30      540.46     21.75 o 
  -2   7  10      805.17      781.45     41.23 o 
  -1   7  10      759.34      626.44     19.64 o 
   0   7  10        6.00        4.19      8.16 o 
   1   7  10       82.88       98.45     15.83 o 
   2   7  10        1.74       -0.65      4.12 o 
   3   7  10       12.85       12.02      4.70 o 
   4   7  10       15.94       15.97      5.76 o 
   5   7  10       88.92       92.48      7.79 o 
   6   7  10       66.28      109.40     10.33 o 
 -11   8  10       47.84       35.26      7.31 o 
 -10   8  10       95.02      114.92     13.03 o 
  -9   8  10       47.55       19.35      8.70 o 
  -8   8  10      144.18      121.20     10.10 o 
  -7   8  10       16.88       15.36      6.96 o 
  -6   8  10       37.64       31.94      8.84 o 
  -5   8  10       65.10       45.00     10.54 o 
  -4   8  10        0.31        8.06      8.07 o 
  -3   8  10        2.14       -1.51      6.81 o 
  -2   8  10      270.08      316.48     23.14 o 
  -1   8  10        1.79       -4.61      4.61 o 
   0   8  10        6.25        8.03      4.63 o 
   1   8  10       10.69       11.04      4.76 o 
   2   8  10      165.29      125.18      7.70 o 
   3   8  10      185.98      164.77      8.14 o 
   4   8  10        0.28       -0.71      3.73 o 
 -10   9  10        3.51        3.41      2.90 o 
  -9   9  10        8.60        8.46      3.79 o 
  -8   9  10       87.90      105.21     10.35 o 
  -7   9  10       76.38      101.21     11.81 o 
  -6   9  10       44.53       36.75      8.94 o 
  -5   9  10       28.23       22.55      8.66 o 
  -4   9  10       18.32       14.79      7.83 o 
  -3   9  10       86.99       94.13     14.07 o 
  -2   9  10       17.00       22.30      8.46 o 
  -1   9  10       78.01       82.67     12.48 o 
   0   9  10      257.80      227.72     13.10 o 
   1   9  10      361.27      376.15     14.73 o 
   2   9  10      277.08      307.19     12.67 o 
   3   9  10        0.49       -0.50      6.04 o 
   4   9  10        9.55        2.02      3.82 o 
  -8  10  10        0.53       -0.62      2.43 o 
  -7  10  10       47.66       60.07      5.94 o 
  -6  10  10       12.78        9.24      5.81 o 
  -5  10  10        2.29        2.43      5.15 o 
  -4  10  10       21.95       16.08      5.10 o 
  -3  10  10        1.81        4.51      4.05 o 
  -2  10  10      313.95      342.45     20.64 o 
  -1  10  10        5.35       28.63      7.73 o 
   0  10  10      107.27      123.44     12.11 o 
   1  10  10       16.81       16.06      8.55 o 
   2  10  10      133.32       95.74      8.31 o 
  -6  11  10       12.01        6.07      2.84 o 
  -5  11  10        1.01        1.89      2.88 o 
  -4  11  10        1.79        5.79      5.65 o 
  -3  11  10        1.98       -1.38      4.76 o 
  -2  11  10       27.38       22.45      5.63 o 
  -1  11  10       16.41       37.28      6.33 o 
 -15   1  11       53.07       45.53      4.62 o 
 -14   1  11        0.47        4.59      4.03 o 
 -13   1  11        3.82       -1.93      3.76 o 
 -12   1  11      158.40      135.30     10.43 o 
 -11   1  11      234.12      164.78     11.82 o 
 -10   1  11      611.71      570.15     20.36 o 
  -9   1  11        4.42       11.56      3.59 o 
  -8   1  11      628.67      607.04     14.15 o 
  -7   1  11      234.56      203.89      8.07 o 
  -6   1  11     2497.40     2863.57     90.30 o 
  -5   1  11        0.19        8.19     10.03 o 
  -4   1  11       89.32      104.40     19.42 o 
  -3   1  11     1613.52     1669.43     54.36 o 
  -2   1  11      450.76      466.86     30.11 o 
  -1   1  11       11.68        6.61      5.65 o 
   0   1  11      223.65      296.19     35.97 o 
   1   1  11        8.94        4.82      2.88 o 
   2   1  11      589.79      620.19     16.90 o 
   3   1  11      659.30      697.53     18.49 o 
   4   1  11        5.25        2.33      4.30 o 
   5   1  11      314.98      347.83     10.01 o 
   6   1  11      252.76      312.71      9.16 o 
   7   1  11      255.91      263.17      7.69 o 
   8   1  11       25.85       26.84      5.89 o 
 -15   2  11      105.59       99.79      8.58 o 
 -14   2  11      254.11      263.79     11.84 o 
 -13   2  11       54.97       50.74      7.19 o 
 -12   2  11      131.27      146.53     16.85 o 
 -11   2  11      391.80      450.02     27.72 o 
 -10   2  11      556.10      674.98     21.71 o 
  -9   2  11      506.95      648.36     15.55 o 
  -8   2  11        8.47        4.26      3.80 o 
  -7   2  11        1.08        1.65      2.63 o 
  -6   2  11       14.71       22.67     10.43 o 
  -5   2  11      946.27      932.58     42.62 o 
  -4   2  11     2871.96     2759.98     72.84 o 
  -3   2  11       30.89       52.79      8.00 o 
  -2   2  11      173.13      176.22     12.38 o 
  -1   2  11      116.42      158.87     11.86 o 
   0   2  11        3.53       10.62      3.56 o 
   1   2  11        0.95       -1.11      2.74 o 
   2   2  11       43.62       36.43      7.14 o 
   3   2  11      728.95      716.28     21.09 o 
   4   2  11     1310.21     1181.58     23.27 o 
   5   2  11      366.32      293.55     10.41 o 
   6   2  11      141.53      150.43      6.53 o 
   7   2  11      188.63      183.02      7.28 o 
   8   2  11       81.18       68.49     13.55 o 
 -14   3  11       25.93       27.43      4.28 o 
 -13   3  11      117.84      155.30     10.68 o 
 -12   3  11        3.07        3.85      4.55 o 
 -11   3  11      321.12      381.19     26.09 o 
 -10   3  11      119.24      147.12     10.47 o 
  -9   3  11      224.65      216.89     11.81 o 
  -8   3  11      387.42      379.39     11.86 o 
  -7   3  11       31.43       38.32      4.36 o 
  -6   3  11      434.26      483.03     14.49 o 
  -5   3  11       13.85        9.21      7.95 o 
  -4   3  11       51.38       33.44      9.91 o 
  -3   3  11      100.07       60.81     13.26 o 
  -2   3  11       28.84       27.39      4.47 o 
  -1   3  11      220.20      284.61     13.49 o 
   0   3  11        1.87        2.71      4.25 o 
   1   3  11        3.72        5.41      3.71 o 
   2   3  11        0.70        2.62      3.16 o 
   3   3  11       47.26       59.87      4.84 o 
   4   3  11      314.88      320.18     12.20 o 
   5   3  11       97.18      102.70      6.47 o 
   6   3  11       51.90       65.22      7.50 o 
   7   3  11        0.48       -0.51      2.98 o 
   8   3  11        0.76        5.74      2.70 o 
 -14   4  11        2.52        0.54      2.99 o 
 -13   4  11        3.08        3.45      5.15 o 
 -12   4  11        0.44        0.77      4.03 o 
 -11   4  11      230.00      245.00     15.09 o 
 -10   4  11       34.65        7.48      4.33 o 
  -9   4  11      262.04      299.72     14.17 o 
  -8   4  11      429.07      403.77     15.97 o 
  -7   4  11        2.54        1.83      4.22 o 
  -6   4  11      789.40      891.26     25.25 o 
  -5   4  11      494.15      425.25     48.62 o 
  -4   4  11      377.98      311.29     41.25 o 
  -3   4  11       69.85       72.49      6.21 o 
  -2   4  11      201.51      154.46      9.00 o 
  -1   4  11      670.26      727.21     17.02 o 
   0   4  11     1030.08     1124.32     22.39 o 
   1   4  11       14.75       30.07      5.60 o 
   2   4  11        1.42       -1.67      3.82 o 
   3   4  11      837.43      759.02     24.71 o 
   4   4  11        0.68        1.41      4.79 o 
   5   4  11      258.67      215.87     20.63 o 
   6   4  11       87.90       93.90      8.10 o 
   7   4  11      115.22      131.45      6.34 o 
 -14   5  11       45.20       38.22      6.52 o 
 -13   5  11        1.96        9.41      6.92 o 
 -11   5  11        2.71        6.65      4.12 o 
 -10   5  11        9.23        4.26      4.60 o 
  -9   5  11        8.78        5.92      4.51 o 
  -8   5  11       98.99       84.32      9.63 o 
  -7   5  11     1540.38     1631.26     39.47 o 
  -6   5  11      280.04      359.09     17.09 o 
  -5   5  11      403.34      503.41     20.64 o 
  -4   5  11      105.12      107.36     18.63 o 
  -3   5  11     2055.97     2219.15     39.53 o 
  -2   5  11      946.70      959.13     22.61 o 
  -1   5  11      690.57      726.31     18.95 o 
   0   5  11      123.05      114.17     12.26 o 
   1   5  11        7.37        3.40      5.12 o 
   2   5  11     1064.99     1110.07     57.11 o 
   3   5  11       85.85      109.61     10.39 o 
   4   5  11       25.07       38.38      7.21 o 
   5   5  11      273.52      319.27     40.52 o 
   6   5  11      353.46      408.56     13.88 o 
   7   5  11      111.11       92.39      5.95 o 
 -13   6  11       13.47       23.15      6.24 o 
 -12   6  11        6.31       23.65      8.27 o 
 -11   6  11       67.62       78.61      8.64 o 
 -10   6  11      133.64      145.06     10.27 o 
  -9   6  11      459.39      504.51     32.19 o 
  -8   6  11      109.88       98.27     12.42 o 
  -7   6  11        1.41        3.29     23.59 o 
  -6   6  11       30.91       28.71     11.43 o 
  -5   6  11     1468.85     1520.81     37.53 o 
  -4   6  11     1340.08     1291.77     35.56 o 
  -3   6  11      397.24      355.97     34.11 o 
  -2   6  11        3.07       -1.05      4.26 o 
  -1   6  11      115.39      141.80     14.57 o 
   0   6  11      746.32      823.81     29.62 o 
   1   6  11      140.59      144.05     11.11 o 
   2   6  11       33.60       25.27      6.06 o 
   3   6  11        0.90        3.44      4.83 o 
   4   6  11       98.60       89.27      6.72 o 
   5   6  11       93.68      108.89     12.98 o 
   6   6  11       39.36       45.31      8.02 o 
 -12   7  11       18.04       10.14      5.33 o 
 -11   7  11       54.39       57.92      6.20 o 
 -10   7  11       37.57       64.66      7.58 o 
  -9   7  11      212.14      255.37     23.74 o 
  -8   7  11        5.57       10.41      4.17 o 
  -7   7  11        0.91        0.51      5.69 o 
  -6   7  11      210.17      215.17     17.69 o 
  -5   7  11      163.92      138.73     15.25 o 
  -4   7  11       23.26       29.08      8.96 o 
  -3   7  11        6.40        5.29      6.29 o 
  -2   7  11        5.64        7.67      4.90 o 
  -1   7  11       17.61       14.94      6.20 o 
   0   7  11        0.00       -5.81      5.88 o 
   1   7  11      147.43      125.32     12.25 o 
   2   7  11       15.93       23.01      5.69 o 
   3   7  11       62.81       55.69      7.13 o 
   4   7  11        0.11        2.31      3.87 o 
   5   7  11       13.26       12.47      5.86 o 
 -11   8  11       70.78       60.30      5.89 o 
 -10   8  11       18.23       28.66      6.40 o 
  -9   8  11      272.27      269.58     13.47 o 
  -8   8  11      151.28      145.36     12.91 o 
  -7   8  11      160.17      177.54     15.66 o 
  -6   8  11      102.36       83.98     11.94 o 
  -5   8  11      176.31      131.29     15.27 o 
  -4   8  11      102.76       88.11     12.99 o 
  -3   8  11      189.27      207.70     20.68 o 
  -2   8  11        6.65        2.62      8.17 o 
  -1   8  11       88.87      110.73     14.52 o 
   0   8  11      374.27      394.64     16.30 o 
   1   8  11      269.06      249.01     13.00 o 
   2   8  11        3.14        4.33      4.41 o 
   3   8  11        5.55        9.17      3.99 o 
 -10   9  11        0.04        2.17      3.33 o 
  -9   9  11        0.43        8.36      5.42 o 
  -8   9  11       91.93       99.02      7.54 o 
  -7   9  11      167.00      181.93     10.93 o 
  -6   9  11      150.16      173.28     15.28 o 
  -5   9  11        1.07        7.36      6.87 o 
  -4   9  11       61.91       94.73      8.79 o 
  -3   9  11       98.84       98.54      8.95 o 
  -2   9  11      231.02      242.76     19.39 o 
  -1   9  11       76.21       98.95     13.41 o 
   0   9  11       21.82       11.35     11.20 o 
   1   9  11      172.88      160.52      9.29 o 
   2   9  11       84.46       83.02      6.56 o 
   3   9  11       57.74       37.69      6.31 o 
  -8  10  11        4.10        5.87      4.68 o 
  -7  10  11        8.85        9.63      3.67 o 
  -6  10  11        1.05       -0.49      3.51 o 
  -5  10  11       17.38       13.24      4.20 o 
  -4  10  11        6.51        5.31      3.53 o 
  -3  10  11        7.06        2.51      5.31 o 
  -2  10  11       28.20       42.13      8.68 o 
  -1  10  11       13.36        2.83      5.13 o 
   0  10  11        2.98       -3.16      4.44 o 
   1  10  11        0.11        8.11      4.18 o 
  -5  11  11        0.90        5.16      4.12 o 
  -4  11  11        6.74       -2.66      4.19 o 
  -3  11  11       13.85        7.90      4.62 o 
  -2  11  11        1.13       -1.77      3.53 o 
  -1  11  11        1.65        2.15      3.54 o 
 -15   0  12        3.62       10.34      4.62 o 
 -14   0  12       57.21       42.55      8.91 o 
 -13   0  12        4.27       -4.17      5.60 o 
 -12   0  12       61.97       44.70      9.99 o 
 -11   0  12      172.88      123.80     15.23 o 
 -10   0  12      698.09      593.32     29.63 o 
  -9   0  12      258.34      305.20     13.43 o 
  -8   0  12       44.64       45.43      5.70 o 
  -7   0  12      274.64      353.30     19.70 o 
  -6   0  12      216.60      234.15     12.46 o 
  -5   0  12       23.02        4.34     10.78 o 
  -4   0  12      926.21      831.69     56.08 o 
  -3   0  12     1231.19     1127.83     66.93 o 
  -2   0  12      596.70      484.69     45.38 o 
  -1   0  12     1219.89     1080.26     68.00 o 
   0   0  12        2.65        4.89      4.29 o 
   1   0  12       45.23       51.07      5.33 o 
   2   0  12     1508.97     1624.93     28.80 o 
   3   0  12      287.06      380.28     14.89 o 
   4   0  12       30.97       60.12      7.10 o 
   5   0  12       35.69       18.59      4.10 o 
   6   0  12        3.42       14.42      4.67 o 
   7   0  12       38.61       55.47      5.87 o 
 -15   1  12       37.62       33.93      4.36 o 
 -14   1  12      141.67      141.50      9.74 o 
 -13   1  12      172.11      163.77     12.93 o 
 -12   1  12       18.52       18.58      5.84 o 
 -11   1  12      473.86      453.61     18.70 o 
 -10   1  12      657.37      598.95     22.80 o 
  -9   1  12       59.47       57.71      5.55 o 
  -8   1  12       64.06       70.82      4.93 o 
  -7   1  12      147.64      181.74      7.19 o 
  -6   1  12       81.66       56.29      4.46 o 
  -5   1  12      988.86      983.28     59.36 o 
  -4   1  12       27.04       34.70     14.70 o 
  -3   1  12     1396.80     1459.32     54.28 o 
  -2   1  12      750.29      854.94     32.49 o 
  -1   1  12       13.10       23.34      6.27 o 
   0   1  12      276.41      324.40     31.46 o 
   1   1  12      440.93      474.65     14.48 o 
   2   1  12      256.75      246.22     11.28 o 
   3   1  12       43.63       41.44      4.36 o 
   4   1  12      136.41      130.31      7.08 o 
   5   1  12       25.47       32.73      3.70 o 
   6   1  12        0.53        5.44      2.43 o 
   7   1  12        2.47        4.75      2.48 o 
 -15   2  12       70.29      104.55      8.48 o 
 -14   2  12       15.34       33.60      5.48 o 
 -13   2  12       60.76       52.83      7.22 o 
 -12   2  12       20.41       17.58      5.34 o 
 -11   2  12      120.90      153.73     11.03 o 
 -10   2  12       57.03       59.90      7.38 o 
  -9   2  12      177.68      182.65      8.75 o 
  -8   2  12      468.88      459.84     13.12 o 
  -7   2  12      413.31      408.35     12.47 o 
  -6   2  12        4.18        2.64      3.12 o 
  -5   2  12     1708.15     1863.75     27.31 o 
  -4   2  12      445.90      415.52     30.16 o 
  -3   2  12      914.56      940.46     44.65 o 
  -2   2  12       55.86       54.50      6.11 o 
  -1   2  12      119.04       96.20      8.18 o 
   0   2  12      108.02      146.24      8.59 o 
   1   2  12      286.50      307.80     12.31 o 
   2   2  12       90.97       75.81      6.79 o 
   3   2  12      291.88      333.58     19.70 o 
   4   2  12       14.42       13.34      4.06 o 
   5   2  12      280.43      239.50      8.11 o 
   6   2  12        2.34        1.79      2.45 o 
   7   2  12        4.23        1.31      2.61 o 
 -14   3  12       68.27       82.04      6.34 o 
 -13   3  12       21.32       11.97      4.57 o 
 -12   3  12        5.80       -1.06      7.32 o 
 -11   3  12       26.85       46.64     11.47 o 
 -10   3  12      278.47      262.25     13.99 o 
  -9   3  12      135.79      201.49      9.32 o 
  -8   3  12      180.20      158.87      8.02 o 
  -7   3  12        6.92        7.01      3.10 o 
  -6   3  12      214.99      242.27      8.90 o 
  -5   3  12      606.82      709.35     14.49 o 
  -4   3  12      243.74      251.84     10.60 o 
  -3   3  12       26.78       41.08      5.69 o 
  -2   3  12        2.14        0.17      2.79 o 
  -1   3  12      201.39      213.98      9.08 o 
   0   3  12       63.05       59.18      7.78 o 
   1   3  12       60.49       76.08      7.15 o 
   2   3  12      944.15      918.62     30.81 o 
   3   3  12      209.60      230.39     12.73 o 
   4   3  12        0.66        3.34      4.00 o 
   5   3  12       59.51       80.47      6.48 o 
   6   3  12      278.00      301.54     10.54 o 
   7   3  12      271.40      280.97      8.51 o 
 -14   4  12        2.53        6.10      6.50 o 
 -13   4  12       83.84       92.22      7.65 o 
 -12   4  12        1.53        6.54      4.51 o 
 -11   4  12        0.31        2.74      4.23 o 
 -10   4  12        7.86        2.56      4.42 o 
  -9   4  12      913.77     1000.15     27.21 o 
  -8   4  12      212.14      217.17     12.13 o 
  -7   4  12      198.91      204.25     11.52 o 
  -6   4  12      106.82       96.31      6.03 o 
  -5   4  12       47.45       52.62      4.59 o 
  -4   4  12     1536.53     1393.35     31.10 o 
  -3   4  12        6.72       14.64      3.22 o 
  -2   4  12       78.01       90.35     10.43 o 
  -1   4  12       28.99       14.49      3.75 o 
   0   4  12       83.21       87.46      7.31 o 
   1   4  12      594.84      564.96     18.23 o 
   2   4  12       40.84       50.73      7.43 o 
   3   4  12       20.72       20.52      9.14 o 
   4   4  12       18.04       29.42      9.95 o 
   5   4  12      410.57      392.28     16.04 o 
   6   4  12       72.93       70.06      5.17 o 
   7   4  12       75.65       51.10      7.60 o 
 -14   5  12        0.06       -0.43      3.64 o 
 -13   5  12       99.35      101.59     12.16 o 
 -12   5  12       62.53       53.73      9.73 o 
 -11   5  12        4.50        6.10      4.38 o 
 -10   5  12        4.97       -5.14      5.14 o 
  -9   5  12       43.56       59.99      7.88 o 
  -8   5  12       10.88       12.62      4.75 o 
  -7   5  12       53.98       50.75      6.80 o 
  -6   5  12      187.31      197.48     10.05 o 
  -5   5  12      118.12      124.97      8.66 o 
  -4   5  12      127.78      158.91      8.94 o 
  -3   5  12       24.89       17.44      4.34 o 
  -2   5  12       28.88       24.67      9.92 o 
  -1   5  12        0.73        2.75      7.36 o 
   0   5  12       81.01       78.78      7.93 o 
   1   5  12      399.77      365.91     17.12 o 
   2   5  12      462.58      467.02     19.53 o 
   3   5  12       11.15       14.92      5.76 o 
   4   5  12       34.13       38.20     10.18 o 
   5   5  12      126.78      116.72      8.30 o 
   6   5  12        5.05       10.76      2.56 o 
 -13   6  12        1.19        2.77      5.11 o 
 -12   6  12       53.30       73.86     10.86 o 
 -11   6  12       36.79       29.96      4.47 o 
 -10   6  12       21.11       25.33      5.42 o 
  -9   6  12      101.08       83.84      8.39 o 
  -8   6  12      150.66      163.19     17.73 o 
  -7   6  12      751.95      855.49     31.57 o 
  -6   6  12       13.57       10.10      8.87 o 
  -5   6  12      149.58       86.70     10.04 o 
  -4   6  12       32.97       11.71      4.93 o 
  -3   6  12       57.31       36.94      9.30 o 
  -2   6  12      454.58      395.94     14.34 o 
  -1   6  12        2.35        3.66      4.32 o 
   0   6  12      105.06      100.81     10.37 o 
   1   6  12        9.76       10.95      5.18 o 
   2   6  12       32.57       66.52      8.22 o 
   3   6  12      281.09      249.71     18.88 o 
   4   6  12      307.29      349.88     25.69 o 
   5   6  12      181.98      199.93     15.10 o 
   6   6  12      128.49      132.79     10.45 o 
 -12   7  12       33.16       21.88      6.48 o 
 -11   7  12       90.46       53.97      7.82 o 
 -10   7  12       48.89       64.91      7.56 o 
  -9   7  12       63.29      111.63      9.92 o 
  -8   7  12       38.60       48.74     10.61 o 
  -7   7  12      324.58      307.36     19.76 o 
  -6   7  12      312.38      326.23     21.35 o 
  -5   7  12      423.98      416.20     24.74 o 
  -4   7  12      106.08       92.61      9.30 o 
  -3   7  12       24.17       18.94      5.53 o 
  -2   7  12        6.10        3.42      7.46 o 
  -1   7  12      179.24      180.67     14.84 o 
   0   7  12        0.21        1.58      5.72 o 
   1   7  12        0.01        2.80      4.44 o 
   2   7  12      129.65      182.52     11.39 o 
   3   7  12       96.04      110.95      7.21 o 
   4   7  12       21.45       25.58      4.50 o 
   5   7  12        0.53        0.76      3.89 o 
 -11   8  12        2.64        1.24      4.82 o 
 -10   8  12       78.94       83.09      7.02 o 
  -9   8  12       47.89       32.23      7.98 o 
  -8   8  12        0.43        2.33      3.89 o 
  -7   8  12        0.60        5.58      7.83 o 
  -6   8  12       39.16       28.70      6.20 o 
  -5   8  12       58.88       54.47      7.84 o 
  -4   8  12       22.87       22.67      6.11 o 
  -3   8  12       10.62       16.76      5.00 o 
  -2   8  12       17.45       26.56      9.55 o 
  -1   8  12        9.50        6.30      8.00 o 
   0   8  12       13.48       20.91      5.13 o 
   1   8  12       71.11      113.50     15.24 o 
   2   8  12      153.37      174.07     13.69 o 
   3   8  12       21.33        7.56      7.25 o 
 -10   9  12       65.47       38.07      5.77 o 
  -9   9  12       30.63       15.52      5.32 o 
  -8   9  12        0.05       -3.49      3.49 o 
  -7   9  12       26.72       39.02      5.82 o 
  -6   9  12      131.82      134.10      9.58 o 
  -5   9  12        3.29        2.54      4.26 o 
  -4   9  12       16.10       15.33      5.02 o 
  -3   9  12       28.42       36.50     10.08 o 
  -2   9  12       11.12       27.34      8.36 o 
  -1   9  12      272.96      315.45     20.30 o 
   0   9  12       83.91      109.05     11.94 o 
   1   9  12       35.37       57.26      5.67 o 
   2   9  12       26.34       18.62      5.41 o 
  -8  10  12       84.84       74.61      8.00 o 
  -7  10  12       15.28       16.32      3.84 o 
  -6  10  12        3.47        3.94      3.22 o 
  -5  10  12       90.57       80.15      6.62 o 
  -4  10  12        8.08       16.49      4.68 o 
  -3  10  12      113.51      144.37     12.81 o 
  -2  10  12       29.31       40.06      8.19 o 
  -1  10  12        1.51        3.61      5.11 o 
   0  10  12      100.90      131.75     10.22 o 
  -4  11  12        5.04        0.39      3.49 o 
  -3  11  12        0.13       -0.86      3.64 o 
 -15   1  13       20.21        9.55      3.07 o 
 -14   1  13        4.15        7.90      3.94 o 
 -13   1  13      315.69      335.95     14.52 o 
 -12   1  13      224.92      240.12     13.80 o 
 -11   1  13        0.47       -1.71      4.75 o 
 -10   1  13      134.14      125.03      7.93 o 
  -9   1  13      586.65      623.36     16.49 o 
  -8   1  13      389.46      392.59     10.92 o 
  -7   1  13      488.56      498.97     12.03 o 
  -6   1  13       63.46       48.56      3.92 o 
  -5   1  13      550.37      605.97     12.24 o 
  -4   1  13     1489.53     1538.95     19.14 o 
  -3   1  13      785.72      711.79     14.78 o 
  -2   1  13       69.99       32.56      3.91 o 
  -1   1  13      587.54      718.06     17.91 o 
   0   1  13      612.29      638.29     17.50 o 
   1   1  13      336.03      327.04     12.74 o 
   2   1  13      103.09       79.03      7.77 o 
   3   1  13       19.70       19.21      3.95 o 
   4   1  13      353.63      316.88     10.29 o 
   5   1  13       72.14       48.03      4.01 o 
   6   1  13        9.35        4.58      2.16 o 
   7   1  13        1.13       -2.73      3.31 o 
 -14   2  13      102.82      104.34      7.83 o 
 -13   2  13        7.59        7.01      6.67 o 
 -12   2  13        2.00       -4.02      4.02 o 
 -11   2  13      400.61      403.54     17.43 o 
 -10   2  13     1714.04     1601.82     26.69 o 
  -9   2  13      180.18      205.75      9.90 o 
  -8   2  13      113.77      125.34      7.41 o 
  -7   2  13      429.19      445.35     13.50 o 
  -6   2  13      912.88      995.73     18.49 o 
  -5   2  13     1482.39     1688.25     23.52 o 
  -4   2  13      973.83      794.12     15.99 o 
  -3   2  13     1806.22     1641.13     21.00 o 
  -2   2  13     1654.84     1560.74     22.39 o 
  -1   2  13      744.84      709.91     17.73 o 
   0   2  13      330.62      382.39     23.71 o 
   1   2  13     1172.45     1130.98     32.46 o 
   2   2  13      425.76      443.88     16.92 o 
   3   2  13      384.87      421.79     11.83 o 
   4   2  13      163.81      177.05      7.76 o 
   5   2  13      330.31      297.33      9.41 o 
   6   2  13      161.87      183.74      7.77 o 
 -14   3  13        0.08       -1.18      4.75 o 
 -13   3  13       47.96       46.44      6.59 o 
 -12   3  13       68.15       55.68     11.54 o 
 -11   3  13       24.10       34.65      6.26 o 
 -10   3  13       16.38       15.95      3.98 o 
  -9   3  13      213.73      223.55      9.80 o 
  -8   3  13       23.43       26.48      4.21 o 
  -7   3  13       21.99       16.89      3.97 o 
  -6   3  13       37.03       28.27      4.32 o 
  -5   3  13       34.04       39.15      4.15 o 
  -4   3  13      468.03      503.36     12.54 o 
  -3   3  13      232.51      235.05     10.05 o 
  -2   3  13      325.01      337.59     12.20 o 
  -1   3  13      667.58      721.11     27.84 o 
   0   3  13      907.89      911.56     30.25 o 
   1   3  13        6.86      -12.24     12.24 o 
   2   3  13      226.81      199.37     19.90 o 
   3   3  13      319.05      356.41     15.44 o 
   4   3  13      118.46      115.97      7.02 o 
   5   3  13      117.98      119.84      7.09 o 
   6   3  13       81.43       79.23      5.14 o 
 -14   4  13        0.18        5.32      4.47 o 
 -13   4  13       33.49       28.95      6.75 o 
 -12   4  13       87.94      103.60      8.67 o 
 -11   4  13       78.70       59.52     15.06 o 
 -10   4  13      442.15      508.75     19.54 o 
  -9   4  13       63.60       55.87      9.10 o 
  -8   4  13       67.95       37.88     12.36 o 
  -7   4  13      159.34      142.19      8.11 o 
  -6   4  13       78.15       63.72      5.26 o 
  -5   4  13      171.96      217.30      8.38 o 
  -4   4  13       28.24       26.54      6.71 o 
  -3   4  13      171.82      191.88      9.55 o 
  -2   4  13      158.19      166.52      9.22 o 
  -1   4  13      110.59       95.29      9.28 o 
   0   4  13        0.36       -0.26      3.89 o 
   1   4  13       23.95       11.99      4.66 o 
   2   4  13       63.49       87.79     14.35 o 
   3   4  13       13.16        3.71      6.97 o 
   4   4  13        3.55        5.88      8.29 o 
   5   4  13       93.12       89.44      5.78 o 
   6   4  13      148.99      106.59      6.96 o 
 -13   5  13        0.39       16.31      6.36 o 
 -12   5  13        0.82        3.10      5.12 o 
 -11   5  13        2.77       14.80      9.23 o 
 -10   5  13      658.56      650.68     21.52 o 
  -9   5  13       90.98      135.68     13.56 o 
  -8   5  13      115.38      123.74     10.30 o 
  -7   5  13        4.64        3.09      3.50 o 
  -6   5  13       59.05       58.71      7.27 o 
  -5   5  13     1184.41     1220.27     25.80 o 
  -4   5  13     1127.96     1185.81     26.37 o 
  -3   5  13      403.46      325.54     12.72 o 
  -2   5  13      151.15      116.66      8.19 o 
  -1   5  13      423.15      500.79     16.95 o 
   0   5  13       93.83       93.27      9.23 o 
   1   5  13      649.38      594.26     24.88 o 
   2   5  13       94.57      104.18     14.80 o 
   3   5  13        0.58       -1.58      7.49 o 
   4   5  13      318.73      331.36     39.09 o 
   5   5  13       57.46       62.69      6.02 o 
   6   5  13       50.60       53.53      7.36 o 
 -13   6  13       26.39        7.97      4.88 o 
 -12   6  13        0.10       10.86      6.17 o 
 -11   6  13       34.30       25.64      4.13 o 
 -10   6  13        0.36        3.17      3.34 o 
  -9   6  13      196.16      210.53     12.46 o 
  -8   6  13      501.14      468.87     28.42 o 
  -7   6  13       15.89       19.32      5.19 o 
  -6   6  13      735.89      722.70     23.03 o 
  -5   6  13      147.09      135.70     10.90 o 
  -4   6  13        1.98        0.96      4.41 o 
  -3   6  13       35.26       19.47      4.83 o 
  -2   6  13       68.09       67.55     10.70 o 
  -1   6  13      440.61      461.38     26.74 o 
   0   6  13      460.93      437.80     18.15 o 
   1   6  13       18.08       24.97      5.96 o 
   2   6  13       16.82       23.08      5.49 o 
   3   6  13      160.02      217.89     18.14 o 
   4   6  13      160.58      170.18     14.90 o 
   5   6  13       27.78       30.12      6.81 o 
 -12   7  13        0.85        1.56      4.64 o 
 -11   7  13        0.66       -5.08      5.08 o 
 -10   7  13       18.18       10.18      4.38 o 
  -9   7  13        0.08       -6.29      7.07 o 
  -8   7  13       12.94        6.54      8.07 o 
  -7   7  13       92.45      105.59     11.56 o 
  -6   7  13       51.37       49.58      7.11 o 
  -5   7  13       66.53       65.57      8.24 o 
  -4   7  13       22.25       18.24      5.80 o 
  -3   7  13       11.11       12.71      4.84 o 
  -2   7  13        1.59        8.37      8.50 o 
  -1   7  13       31.86       18.93      4.54 o 
   0   7  13       24.50       35.01      6.94 o 
   1   7  13       28.33       20.96      7.12 o 
   3   7  13       13.77        9.16      5.10 o 
   4   7  13        2.03       -1.12      3.99 o 
 -10   8  13       96.42       81.65      9.35 o 
  -9   8  13       22.35       34.01      7.81 o 
  -8   8  13        2.00        5.39      3.79 o 
  -7   8  13      376.15      354.89     20.97 o 
  -6   8  13       99.88       95.11      8.84 o 
  -5   8  13       30.32       17.53      5.32 o 
  -4   8  13        7.76       13.47      6.03 o 
  -3   8  13      106.19      119.51      9.69 o 
  -2   8  13      452.28      488.54     27.27 o 
  -1   8  13      100.07       96.04     12.81 o 
   0   8  13        4.93       11.68      8.51 o 
   1   8  13       50.12       53.51      9.52 o 
   2   8  13       44.66       55.04      7.82 o 
  -9   9  13       39.74       36.91      7.39 o 
  -8   9  13       14.30       11.33      3.54 o 
  -7   9  13        0.84       -2.97      3.62 o 
  -6   9  13      123.76      133.38      9.11 o 
  -5   9  13       82.74       65.52      6.90 o 
  -4   9  13       74.62       74.36     11.81 o 
  -3   9  13       48.92       57.63      9.80 o 
  -2   9  13        2.81        2.87      6.22 o 
  -1   9  13       13.83        8.19      6.25 o 
   0   9  13       49.46       52.29      8.43 o 
   1   9  13        0.26       -5.17      5.17 o 
  -7  10  13        0.95        1.03      3.43 o 
  -6  10  13       12.16       11.76      3.20 o 
  -5  10  13        2.14       -2.93      2.93 o 
  -4  10  13        3.50        6.91      5.35 o 
  -3  10  13        0.02        5.94      5.11 o 
  -2  10  13        6.07       10.09      5.15 o 
  -1  10  13        9.09       29.06      6.11 o 
 -15   0  14        7.58       10.83      4.52 o 
 -14   0  14      287.85      322.70     17.37 o 
 -13   0  14        0.26        3.63      5.55 o 
 -12   0  14        6.06       17.41      7.17 o 
 -11   0  14      133.42       78.50     12.56 o 
 -10   0  14      436.09      363.08     21.10 o 
  -9   0  14       25.88       41.45      6.27 o 
  -8   0  14        2.65       -2.44      3.73 o 
  -7   0  14      637.41      541.14     18.38 o 
  -6   0  14     1775.49     1811.76     32.67 o 
  -5   0  14     2557.85     2881.84     38.13 o 
  -4   0  14       89.94      173.93      9.61 o 
  -3   0  14      925.21      946.78     26.01 o 
  -2   0  14        6.46       17.43      9.46 o 
  -1   0  14      632.63      690.04     19.75 o 
   0   0  14       15.38        9.48      5.37 o 
   1   0  14      549.75      505.24     31.31 o 
   2   0  14      407.74      355.21     14.82 o 
   3   0  14       15.92       16.33      4.48 o 
   4   0  14       53.40       49.33      7.77 o 
   5   0  14       50.76       36.88      7.04 o 
   6   0  14      238.23      228.21     14.10 o 
 -15   1  14       56.14       55.99      4.97 o 
 -14   1  14       93.25      114.25      8.51 o 
 -13   1  14      198.26      206.94     11.53 o 
 -12   1  14       37.36       37.70      6.88 o 
 -11   1  14       77.71       80.86      8.76 o 
 -10   1  14       29.86       31.22      5.86 o 
  -9   1  14        0.16       -3.10      3.10 o 
  -8   1  14       28.12       40.73      4.35 o 
  -7   1  14       32.21       40.25      4.16 o 
  -6   1  14       75.06       89.12      5.52 o 
  -5   1  14      349.92      406.01     10.61 o 
  -4   1  14     1242.22     1341.79     21.48 o 
  -3   1  14      732.47      602.19     14.40 o 
  -2   1  14     1161.03     1058.18     18.23 o 
  -1   1  14        5.70       21.23      4.36 o 
   0   1  14       23.91       23.81      6.47 o 
   1   1  14       15.80       11.70      3.24 o 
   2   1  14        5.95        0.52      3.28 o 
   3   1  14       46.25       34.28      4.53 o 
   4   1  14      396.47      369.42     10.05 o 
   5   1  14        1.82        3.45      2.58 o 
   6   1  14      100.96      113.55      6.89 o 
 -14   2  14       19.38       14.22      4.01 o 
 -13   2  14        3.21        3.75      6.32 o 
 -12   2  14        5.82       11.66      4.57 o 
 -11   2  14        1.69        8.66      3.13 o 
 -10   2  14        2.69        3.59      4.85 o 
  -9   2  14      231.46      254.45     11.19 o 
  -8   2  14      203.32      199.37      9.85 o 
  -7   2  14       13.53       19.45      3.89 o 
  -6   2  14      320.00      331.37     11.34 o 
  -5   2  14      424.63      464.80     13.05 o 
  -4   2  14      134.52      125.26      7.03 o 
  -3   2  14      571.35      577.54     13.64 o 
  -2   2  14       15.46       17.55      3.22 o 
  -1   2  14      132.93      165.22     13.35 o 
   0   2  14      171.38      140.98     12.53 o 
   1   2  14       24.06       23.12     15.82 o 
   2   2  14       32.72       33.19      9.33 o 
   3   2  14        9.84       12.74      3.26 o 
   4   2  14      302.62      316.63     10.96 o 
   5   2  14      109.43      108.19      5.43 o 
   6   2  14       38.73       39.97      3.88 o 
 -14   3  14       27.92       42.12      6.72 o 
 -13   3  14       17.36       23.37      5.24 o 
 -12   3  14      127.83      127.17     15.55 o 
 -11   3  14       85.27       99.08      9.86 o 
 -10   3  14       61.11       67.36      6.82 o 
  -9   3  14      342.29      390.63     13.69 o 
  -8   3  14      375.93      391.82     12.88 o 
  -7   3  14      142.75      138.00      8.23 o 
  -6   3  14       77.07       62.61      5.41 o 
  -5   3  14      989.49     1006.87     18.65 o 
  -4   3  14      238.95      189.10      8.95 o 
  -3   3  14      336.35      278.50      9.38 o 
  -2   3  14      121.36      154.63      9.64 o 
  -1   3  14      299.23      326.87     21.10 o 
   0   3  14        0.92       -6.42      6.63 o 
   1   3  14      321.61      326.96     25.25 o 
   2   3  14      154.14      160.83     18.26 o 
   3   3  14       32.06       52.10     11.65 o 
   4   3  14      171.91      148.46     15.69 o 
   5   3  14       94.14       94.76      5.68 o 
   6   3  14      187.75      161.17      8.33 o 
 -14   4  14       30.90       33.82      6.88 o 
 -13   4  14        0.28        3.51      3.41 o 
 -12   4  14        1.91       -0.79      3.52 o 
 -11   4  14        0.23       -4.09      4.09 o 
 -10   4  14        6.85        0.07      4.36 o 
  -9   4  14       92.89       90.24      9.02 o 
  -8   4  14      516.98      472.73     14.54 o 
  -7   4  14      209.88      193.77      9.54 o 
  -6   4  14       58.08       60.06      5.35 o 
  -5   4  14     1181.73     1302.56     25.28 o 
  -4   4  14        3.04        6.40      5.94 o 
  -3   4  14      383.56      319.95     12.47 o 
  -2   4  14       47.93       45.20      8.56 o 
  -1   4  14        2.75       12.93     16.93 o 
   0   4  14      301.80      248.48     22.02 o 
   1   4  14      169.81      216.10     20.60 o 
   2   4  14      146.39      191.85     19.47 o 
   3   4  14       15.90       32.68     10.00 o 
   4   4  14      319.18      367.16     40.14 o 
   5   4  14       32.91       30.49      4.87 o 
 -13   5  14       36.12       36.22      7.62 o 
 -12   5  14        9.02       24.32      7.16 o 
 -11   5  14        0.33       -0.32      5.54 o 
 -10   5  14       58.06       41.75      6.65 o 
  -9   5  14      126.72      108.26      9.59 o 
  -8   5  14      150.18      188.11     12.21 o 
  -7   5  14       74.77       74.17      7.86 o 
  -6   5  14        9.14       16.59      7.34 o 
  -5   5  14      116.29      116.26      6.94 o 
  -4   5  14       50.75       34.69      5.28 o 
  -3   5  14       22.59       19.08      4.47 o 
  -2   5  14        6.38        5.21      5.82 o 
   0   5  14       41.73       33.99     11.16 o 
   1   5  14      121.35      137.09     17.14 o 
   2   5  14       68.35       60.20     12.38 o 
   3   5  14       99.37       88.58     13.07 o 
   4   5  14       48.59       64.87      6.32 o 
   5   5  14       66.94       67.05      8.49 o 
 -12   6  14       49.77       37.32      7.61 o 
 -11   6  14       93.79       81.97      8.36 o 
 -10   6  14       81.44      105.01      9.17 o 
  -9   6  14      256.45      291.57     14.94 o 
  -8   6  14      262.29      285.59     22.20 o 
  -7   6  14        9.29        9.52      4.28 o 
  -6   6  14       50.75       56.21      7.61 o 
  -5   6  14        1.73        3.04      4.78 o 
  -4   6  14       15.28        3.61      4.41 o 
  -3   6  14       26.95       27.65      5.33 o 
  -2   6  14      594.79      683.92     29.67 o 
  -1   6  14      133.25      134.98     14.32 o 
   0   6  14        4.15        2.20      5.80 o 
   1   6  14        7.34       -0.04      6.52 o 
   2   6  14       43.56       62.11     11.38 o 
   3   6  14      329.94      367.06     32.41 o 
   4   6  14       94.89       80.19      8.15 o 
 -11   7  14        4.64        7.93      3.37 o 
 -10   7  14       13.18       17.17      6.16 o 
  -9   7  14        6.82       -1.45      5.74 o 
  -8   7  14      167.01      171.10     17.37 o 
  -7   7  14       45.54       30.18      5.98 o 
  -6   7  14       11.78       14.39      4.95 o 
  -5   7  14        9.13        5.14      4.51 o 
  -4   7  14       66.38       63.53      7.90 o 
  -3   7  14       66.35       28.57      6.16 o 
  -2   7  14        3.54        1.76      6.46 o 
  -1   7  14       17.00        9.63      5.15 o 
   0   7  14       47.62       45.94      8.51 o 
   1   7  14       82.52       74.33      9.82 o 
   2   7  14       80.56       94.10      7.30 o 
   3   7  14       43.80       44.91      4.81 o 
 -10   8  14       11.51       15.70      5.62 o 
  -9   8  14        0.00       -0.09      5.02 o 
  -8   8  14       53.13       47.78      9.58 o 
  -7   8  14       35.11       21.13      4.96 o 
  -6   8  14        0.14        2.38      5.39 o 
  -5   8  14       18.11       26.53      5.87 o 
  -4   8  14       28.76       10.47      4.36 o 
  -3   8  14       10.02        6.99      6.19 o 
  -2   8  14       27.30       33.29      9.17 o 
  -1   8  14        0.64       -4.18      6.03 o 
   0   8  14        0.00        3.24      6.13 o 
   1   8  14        7.55       10.42      5.42 o 
   2   8  14        8.10       22.36      5.62 o 
  -9   9  14        0.02        3.87      4.65 o 
  -8   9  14       39.78       34.12      7.26 o 
  -7   9  14      121.98       97.45      6.99 o 
  -6   9  14        3.51        3.49      3.37 o 
  -5   9  14        0.01       -3.67      3.67 o 
  -4   9  14       84.00       70.23      6.24 o 
  -3   9  14       11.95       10.09      6.31 o 
  -2   9  14      199.78      209.87     15.31 o 
  -1   9  14        1.10       14.10      6.33 o 
   0   9  14       42.08       70.45      8.42 o 
  -6  10  14      115.68      116.44      8.81 o 
  -5  10  14       22.81       25.14      5.25 o 
  -4  10  14        9.73       14.34      4.95 o 
  -3  10  14       40.19       55.77      7.35 o 
  -2  10  14       39.15       34.38      5.84 o 
 -15   1  15       26.57       16.29      4.49 o 
 -14   1  15      108.95      124.23      7.58 o 
 -13   1  15       17.47       28.82      5.46 o 
 -12   1  15        1.46       -1.68      4.06 o 
 -11   1  15      146.98      142.84      8.46 o 
 -10   1  15      142.77      131.14      8.51 o 
  -9   1  15       52.24       38.95      5.15 o 
  -8   1  15       32.10       45.29      5.49 o 
  -7   1  15       23.78       18.61      3.54 o 
  -6   1  15      480.62      429.93     13.26 o 
  -5   1  15      207.99      211.40      9.40 o 
  -4   1  15       98.23      153.83      7.93 o 
  -3   1  15      809.46      650.93     15.77 o 
  -2   1  15      821.89      772.55     20.96 o 
  -1   1  15      763.03      724.21     25.74 o 
   0   1  15     1955.23     1957.68     39.22 o 
   1   1  15        1.42        2.65      4.57 o 
   2   1  15      209.38      218.56     12.26 o 
   3   1  15      213.32      232.43     12.79 o 
   4   1  15       49.28       58.74      4.03 o 
   5   1  15       26.14       31.49      2.99 o 
   6   1  15        5.46       15.24      4.12 o 
 -14   2  15       54.25       86.93      8.64 o 
 -13   2  15       64.31       77.14      6.92 o 
 -12   2  15       78.76       83.66     11.79 o 
 -11   2  15       89.56       97.38      7.14 o 
 -10   2  15       25.86       25.79      4.72 o 
  -9   2  15       24.13       25.24      4.73 o 
  -8   2  15        0.56        2.53      3.30 o 
  -7   2  15      260.40      225.78     10.43 o 
  -6   2  15       95.96       89.42      6.49 o 
  -5   2  15     2125.13     2305.22     29.77 o 
  -4   2  15     1065.84     1158.38     31.06 o 
  -3   2  15        1.13       -1.15      4.55 o 
  -2   2  15      190.05      157.07      7.96 o 
  -1   2  15        5.53        8.68      3.58 o 
   0   2  15     1264.48     1164.31     44.99 o 
   1   2  15     1900.25     1624.85     52.78 o 
   2   2  15      452.17      408.18     35.08 o 
   3   2  15        0.30       -4.10      4.10 o 
   4   2  15      140.61      156.65      7.79 o 
   5   2  15      147.57      153.82      6.73 o 
 -14   3  15       66.47       55.99      7.96 o 
 -13   3  15       24.04       16.44      4.75 o 
 -12   3  15       65.96       53.97     10.63 o 
 -11   3  15        4.51       -0.41      3.91 o 
 -10   3  15      118.13      106.75      7.62 o 
  -9   3  15       16.45        9.98      3.98 o 
  -8   3  15      265.60      242.61     10.94 o 
  -7   3  15       25.46       24.08      4.38 o 
  -6   3  15      226.94      205.33     11.09 o 
  -5   3  15        6.31        7.48      3.43 o 
  -4   3  15      181.06      166.57      8.04 o 
  -3   3  15     1349.16     1328.91     32.86 o 
  -2   3  15      321.07      283.56     12.94 o 
  -1   3  15      108.19      122.71     13.77 o 
   0   3  15      253.87      233.99     21.72 o 
   1   3  15      164.38      178.35     18.61 o 
   2   3  15      441.67      397.28     26.50 o 
   3   3  15       12.18        8.73      7.64 o 
   4   3  15       13.78        5.97      6.31 o 
   5   3  15        0.23        3.01      2.51 o 
 -14   4  15       66.70      108.93      9.87 o 
 -13   4  15        0.83        7.39      5.80 o 
 -12   4  15       30.91       37.79      8.84 o 
 -11   4  15       14.31        8.31      4.23 o 
 -10   4  15      119.53      119.30      9.86 o 
  -9   4  15     1305.89     1463.62     45.44 o 
  -8   4  15      641.11      667.13     21.66 o 
  -7   4  15       85.98       78.76      6.65 o 
  -6   4  15       64.26       78.42      5.98 o 
  -5   4  15      126.73      166.90     10.57 o 
  -4   4  15      290.75      345.97     13.38 o 
  -3   4  15      310.77      255.93     14.17 o 
  -2   4  15      100.40      155.14     16.45 o 
  -1   4  15      164.60      167.71     16.87 o 
   0   4  15      397.69      338.37     25.86 o 
   1   4  15       75.32       93.19     14.31 o 
   2   4  15      102.68       90.86     14.18 o 
   3   4  15      349.73      320.80     21.71 o 
   4   4  15      101.19      116.05      7.95 o 
   5   4  15      143.57      176.27      8.23 o 
 -13   5  15        7.90        0.00      4.75 o 
 -12   5  15       63.27       59.80      5.82 o 
 -11   5  15      220.31      229.38     11.85 o 
 -10   5  15      198.22      201.34     11.95 o 
  -9   5  15       26.47       21.07      5.47 o 
  -8   5  15      542.74      578.07     25.67 o 
  -7   5  15      473.54      500.49     29.00 o 
  -6   5  15      764.79      715.91     24.83 o 
  -5   5  15       87.05       70.31      8.33 o 
  -4   5  15       16.84       -1.93      4.15 o 
  -3   5  15       23.64       -0.09      3.71 o 
  -2   5  15      133.97      100.16     13.35 o 
  -1   5  15       64.25       58.75     10.64 o 
   1   5  15      464.74      519.89     29.83 o 
   2   5  15       95.18      143.86     15.67 o 
   3   5  15      526.10      597.98     27.37 o 
   4   5  15       11.47        9.72      2.98 o 
 -12   6  15       19.27        8.57      6.51 o 
 -11   6  15        7.35        7.10      5.91 o 
 -10   6  15       11.36       21.66      4.83 o 
  -9   6  15      462.89      443.36     25.84 o 
  -8   6  15        0.18       -4.08      6.91 o 
  -7   6  15      304.86      351.29     15.23 o 
  -6   6  15       19.12       31.81      8.05 o 
  -5   6  15      249.45      271.04     14.17 o 
  -4   6  15      521.87      591.30     16.99 o 
  -3   6  15       57.19       64.39      7.06 o 
  -2   6  15        9.50       13.87      6.97 o 
  -1   6  15       17.33        6.93      5.84 o 
   0   6  15      237.03      189.14     16.48 o 
   1   6  15        6.71        4.51      5.77 o 
   2   6  15        7.12        4.12      5.39 o 
   3   6  15       29.26       22.18      4.35 o 
 -11   7  15        1.61       -2.63      3.73 o 
 -10   7  15       12.03       14.25      6.44 o 
  -9   7  15       36.18       41.00      9.49 o 
  -8   7  15        5.17        6.17      6.37 o 
  -7   7  15        7.26        2.56      3.65 o 
  -6   7  15        0.69       -0.58      4.40 o 
  -5   7  15        7.13       -0.70      3.89 o 
  -4   7  15       23.94       21.88      6.28 o 
  -3   7  15        0.71        7.70      8.21 o 
  -2   7  15       22.37       26.07      8.48 o 
  -1   7  15       27.02       23.16      6.83 o 
   0   7  15       58.32       82.07      7.48 o 
   1   7  15       46.94       49.89      5.92 o 
   2   7  15       64.41       75.25      6.02 o 
 -10   8  15       21.70       10.93      4.71 o 
  -9   8  15       58.38       51.38      8.63 o 
  -8   8  15      278.68      230.60     16.69 o 
  -7   8  15        0.06        1.19      3.60 o 
  -6   8  15        1.10        2.90      3.96 o 
  -5   8  15        9.30       13.98      4.43 o 
  -4   8  15        0.57        5.24      3.64 o 
  -3   8  15      183.18      132.77     13.94 o 
  -2   8  15        0.00        6.65      6.46 o 
  -1   8  15       22.81       17.15      6.74 o 
   0   8  15       97.43      118.64     11.66 o 
   1   8  15       64.18       68.89      7.95 o 
  -9   9  15        3.91       -1.80      3.18 o 
  -8   9  15       15.17       13.87      4.99 o 
  -7   9  15      164.59      152.28     16.82 o 
  -6   9  15       70.84       67.65     12.31 o 
  -5   9  15       65.84       47.78      9.44 o 
  -4   9  15        0.47        2.63      5.00 o 
  -3   9  15       28.84       28.03      6.96 o 
  -2   9  15       55.22       82.23      9.60 o 
  -1   9  15       36.45       40.79      6.67 o 
 -14   0  16        1.57        2.70      4.62 o 
 -13   0  16        2.34       -1.77      6.03 o 
 -12   0  16      115.79      115.45     13.75 o 
 -11   0  16       59.03       60.52     11.50 o 
 -10   0  16      162.77      118.31     15.41 o 
  -9   0  16      871.59      778.23     23.74 o 
  -8   0  16      114.67      156.55     11.19 o 
  -7   0  16       10.63       10.86      4.74 o 
  -6   0  16      429.15      387.83     16.63 o 
  -5   0  16       82.80       37.95      6.23 o 
  -4   0  16      404.44      443.64     24.67 o 
  -3   0  16      918.19      796.14     32.74 o 
  -2   0  16      830.62      792.94     32.92 o 
  -1   0  16      113.07      100.01     27.56 o 
   0   0  16        6.39       18.00      7.85 o 
   1   0  16      480.67      408.99     23.16 o 
   2   0  16      679.69      729.60     29.30 o 
   3   0  16       27.15        9.81      3.94 o 
   4   0  16       56.61       44.91      7.25 o 
   5   0  16      170.90      139.98      9.91 o 
 -14   1  16       77.30       80.85      8.42 o 
 -13   1  16        8.87       14.12      4.64 o 
 -12   1  16        5.20        9.39      4.66 o 
 -11   1  16      300.77      320.63     12.39 o 
 -10   1  16       39.96       36.26      6.04 o 
  -9   1  16      336.25      295.43     12.32 o 
  -8   1  16       50.89       51.85      6.01 o 
  -7   1  16      281.36      227.50     16.22 o 
  -6   1  16       54.04       87.67      6.59 o 
  -5   1  16     1361.45     1314.07     26.21 o 
  -4   1  16       20.24       44.65      5.18 o 
  -3   1  16     1200.92     1122.65     25.99 o 
  -2   1  16      385.01      418.73     16.19 o 
  -1   1  16       51.45       48.09      6.90 o 
   0   1  16      619.74      624.58     20.47 o 
   1   1  16       23.90       16.15      6.19 o 
   2   1  16        7.77       13.77      4.90 o 
   3   1  16        8.19        4.16      3.70 o 
   4   1  16       59.54       50.45      4.45 o 
   5   1  16       15.70       12.06      4.68 o 
 -14   2  16        9.30       21.61      3.98 o 
 -13   2  16       10.37        9.10      3.72 o 
 -12   2  16       21.65       14.48      5.04 o 
 -11   2  16       49.32       51.82      5.73 o 
 -10   2  16        7.25       10.54      4.08 o 
  -9   2  16        7.31        4.40      3.64 o 
  -8   2  16       20.27       14.81      6.48 o 
  -7   2  16       80.50       69.85      6.43 o 
  -6   2  16       88.97       87.69      6.67 o 
  -5   2  16      169.58      180.10      8.99 o 
  -4   2  16      295.56      283.00     10.95 o 
  -3   2  16        4.68        0.23      3.34 o 
  -2   2  16       14.27        5.91      4.01 o 
  -1   2  16       58.24       63.53      7.14 o 
   0   2  16      571.43      528.03     21.17 o 
   1   2  16       36.08       36.16      6.86 o 
   2   2  16        7.66        4.91      3.57 o 
   3   2  16      176.11      183.97     10.69 o 
   4   2  16       17.61       23.68      3.95 o 
   5   2  16        0.45        4.22      4.16 o 
 -14   3  16        9.57       18.11      5.30 o 
 -13   3  16       39.47       54.36      5.98 o 
 -12   3  16        5.61        0.44      6.29 o 
 -11   3  16       96.37       93.42     10.41 o 
 -10   3  16      137.50      137.49      8.44 o 
  -9   3  16       63.88       63.27      6.25 o 
  -8   3  16      255.74      263.68     11.55 o 
  -7   3  16       21.88       22.77      4.64 o 
  -6   3  16     1620.44     1480.77     31.32 o 
  -5   3  16      103.61      111.54      9.32 o 
  -4   3  16      150.71      220.27     11.51 o 
  -3   3  16       17.97        4.38      3.86 o 
  -2   3  16      402.66      384.90     24.95 o 
  -1   3  16     1438.80     1475.02     48.58 o 
   0   3  16      100.01       95.82     10.12 o 
   1   3  16      167.34      182.88     18.25 o 
   2   3  16       82.18      100.75     13.86 o 
   3   3  16      485.02      537.62     18.96 o 
   4   3  16      116.86      144.25      8.11 o 
 -13   4  16        2.90        6.12      5.24 o 
 -12   4  16       26.26       22.86      4.59 o 
 -11   4  16       54.47       84.98      7.99 o 
 -10   4  16        2.37        1.68      4.18 o 
  -9   4  16      423.95      407.40     13.55 o 
  -8   4  16        8.60        8.82      3.91 o 
  -7   4  16        9.15       10.98      3.90 o 
  -6   4  16      202.67      211.58     10.07 o 
  -5   4  16      634.82      643.70     21.45 o 
  -4   4  16      883.63      898.35     25.01 o 
  -3   4  16       35.00       16.88      4.29 o 
  -2   4  16       23.85       41.81      9.96 o 
  -1   4  16        0.19       -7.66      7.66 o 
   0   4  16      799.42      786.73     35.71 o 
   1   4  16      288.60      271.32     14.93 o 
   2   4  16        5.00        9.32      4.87 o 
   3   4  16      127.73      152.69     11.38 o 
   4   4  16       72.00       63.35      5.26 o 
 -13   5  16        0.67       -4.69      4.69 o 
 -12   5  16       48.96       68.20      7.56 o 
 -11   5  16        5.40       11.38     10.95 o 
 -10   5  16        2.09        5.11      3.89 o 
  -9   5  16      192.23      186.07     11.73 o 
  -8   5  16        1.73       -1.93      3.97 o 
  -7   5  16        8.91        8.91      6.36 o 
  -6   5  16       18.36       25.42      4.18 o 
  -5   5  16      150.84      117.16      7.84 o 
  -4   5  16        2.14       10.07      7.09 o 
  -3   5  16        8.80        5.23      9.46 o 
  -2   5  16      127.70      172.01     16.68 o 
  -1   5  16        6.53        1.36      6.53 o 
   0   5  16       52.38       33.86      8.99 o 
   1   5  16       36.48       50.16      8.99 o 
   2   5  16        8.72        6.19      6.02 o 
   3   5  16        0.04        4.35      3.10 o 
 -11   6  16        1.48        4.81      3.18 o 
 -10   6  16       13.87       30.72      7.90 o 
  -9   6  16        7.27       12.05      6.85 o 
  -8   6  16       77.20       97.08     13.24 o 
  -7   6  16       35.43       38.87      9.69 o 
  -6   6  16       10.91        2.55      4.04 o 
  -5   6  16        8.35       16.51      5.13 o 
  -4   6  16        9.39        9.36      3.55 o 
  -3   6  16      275.38      222.75     16.57 o 
  -2   6  16       13.24       15.97      6.43 o 
  -1   6  16        3.71       -2.30      5.69 o 
   0   6  16      137.40      129.59     13.23 o 
   1   6  16       44.79       39.75      8.03 o 
   2   6  16       81.79      108.73      6.64 o 
   3   6  16       45.40       59.30      6.42 o 
 -11   7  16       10.46       12.49      4.30 o 
 -10   7  16       38.35       30.54      6.94 o 
  -9   7  16       90.21       85.04     11.11 o 
  -8   7  16        0.03        4.26      6.63 o 
  -7   7  16       49.49       43.26      5.86 o 
  -6   7  16       12.75        8.10      4.46 o 
  -5   7  16        0.82        0.72      4.06 o 
  -4   7  16        1.72       22.77      5.59 o 
  -3   7  16       76.08       71.14     11.67 o 
  -2   7  16       60.80       77.55      7.28 o 
  -1   7  16      166.50      154.64     10.90 o 
   0   7  16       47.21       39.12      5.14 o 
   1   7  16        0.47        2.90      2.99 o 
 -10   8  16        0.81        4.61      3.85 o 
  -9   8  16       56.30       57.34      7.94 o 
  -8   8  16        0.43        5.25      4.72 o 
  -7   8  16        8.99        1.88      2.97 o 
  -6   8  16       18.44       14.10      4.01 o 
  -5   8  16       60.23       70.63     20.06 o 
  -4   8  16      122.82      134.83     12.44 o 
  -3   8  16        0.30        1.78      5.31 o 
  -2   8  16       88.12       90.81     10.58 o 
  -1   8  16       16.89        9.87      5.55 o 
   0   8  16       14.73        5.83      4.70 o 
  -8   9  16       30.03       26.22      4.80 o 
  -7   9  16        0.01        3.92      3.51 o 
  -6   9  16       32.17       39.84      5.60 o 
  -5   9  16       71.50       72.50      8.21 o 
  -4   9  16       23.22       24.66      5.58 o 
  -3   9  16      167.01      149.36     11.00 o 
  -2   9  16        0.58        0.60      3.66 o 
 -14   1  17        0.62       -2.99      2.99 o 
 -13   1  17       25.33       22.38      4.84 o 
 -12   1  17       40.43       37.96      9.65 o 
 -11   1  17        0.98        0.02      4.45 o 
 -10   1  17        3.48       13.33      4.07 o 
  -9   1  17      208.84      168.20      9.85 o 
  -8   1  17        2.05        2.31      3.89 o 
  -7   1  17      149.17      154.00      9.24 o 
  -6   1  17      227.81      203.48     13.65 o 
  -5   1  17      672.62      740.61     18.18 o 
  -4   1  17      439.12      571.98     15.73 o 
  -3   1  17      197.34      219.30     13.98 o 
  -2   1  17       23.08       23.40      5.59 o 
  -1   1  17       13.01       17.23      4.94 o 
   0   1  17       47.93       40.12      6.08 o 
   1   1  17      223.04      219.52     11.39 o 
   2   1  17      228.79      200.88     14.60 o 
   3   1  17        1.95       -2.67      2.67 o 
   4   1  17       82.32       85.31      5.55 o 
 -14   2  17      206.76      196.44      8.67 o 
 -13   2  17       36.52       39.67      5.18 o 
 -12   2  17        0.81        3.25      3.69 o 
 -11   2  17        7.71        8.31      5.32 o 
 -10   2  17        1.78       -3.75      5.97 o 
  -9   2  17       58.50       51.48      6.04 o 
  -8   2  17      400.43      431.67     15.99 o 
  -7   2  17      244.78      247.37     11.32 o 
  -6   2  17      709.39      661.66     17.93 o 
  -5   2  17      472.54      374.55     15.99 o 
  -4   2  17      175.62      179.09      9.42 o 
  -3   2  17     1295.89     1149.32     27.86 o 
  -2   2  17      403.91      350.87     15.40 o 
  -1   2  17      309.36      313.60     34.01 o 
   0   2  17       44.44       52.38     10.69 o 
   1   2  17       74.24       63.27      6.67 o 
   2   2  17       97.90      126.38      8.22 o 
   3   2  17      135.46      156.18      8.90 o 
   4   2  17       79.24       82.24      8.05 o 
 -14   3  17        0.50        9.65      4.50 o 
 -13   3  17       15.63        8.34      3.29 o 
 -12   3  17       12.76       28.09      4.91 o 
 -11   3  17        0.38        2.61      3.04 o 
 -10   3  17       38.77       34.68      4.96 o 
  -9   3  17      104.47       97.22      7.48 o 
  -8   3  17       75.01       61.59      6.32 o 
  -7   3  17      147.56      143.19      8.65 o 
  -6   3  17      132.06      117.73      8.04 o 
  -5   3  17      969.40      926.47     20.49 o 
  -4   3  17       53.39       60.50      5.95 o 
  -3   3  17       10.84        7.06      3.98 o 
  -2   3  17       73.55       88.34     13.36 o 
  -1   3  17       14.56       26.01      8.98 o 
   0   3  17       24.10       28.95      8.77 o 
   1   3  17        4.26        2.56      6.60 o 
   2   3  17        0.53        6.84      5.95 o 
   3   3  17       33.80       32.86      4.83 o 
   4   3  17       33.08       28.79      4.84 o 
 -13   4  17        5.17        0.70      4.09 o 
 -12   4  17      121.92      137.57      8.44 o 
 -11   4  17       28.21       63.47      7.05 o 
 -10   4  17      208.97      249.79     27.87 o 
  -9   4  17       79.16       68.12      6.07 o 
  -8   4  17      282.09      258.10     11.03 o 
  -7   4  17      140.13      130.40      8.23 o 
  -6   4  17        4.00       -2.79      3.26 o 
  -5   4  17        2.71       13.43      4.82 o 
  -4   4  17       13.32        5.80      4.51 o 
  -3   4  17        2.44        5.91      4.36 o 
  -2   4  17       20.14       18.34      8.45 o 
  -1   4  17      299.72      291.39     21.86 o 
   0   4  17      100.47      120.41     14.67 o 
   1   4  17       30.04       22.50      8.19 o 
   2   4  17      717.60      794.64     29.02 o 
   3   4  17      146.68      153.87      7.81 o 
 -12   5  17       73.08       77.21      8.36 o 
 -11   5  17        8.50       20.16      4.71 o 
 -10   5  17        1.56       12.12      4.52 o 
  -9   5  17       22.69       32.50      5.68 o 
  -8   5  17      180.04      213.80     11.93 o 
  -7   5  17      462.81      540.32     18.46 o 
  -6   5  17       40.13       73.55      6.48 o 
  -5   5  17        4.36        7.29      3.90 o 
  -4   5  17      308.96      456.60     17.24 o 
  -3   5  17      128.37      133.12     14.57 o 
  -2   5  17        0.47        9.34      7.24 o 
  -1   5  17      135.38      152.64     14.96 o 
   0   5  17      359.10      307.58     20.19 o 
   1   5  17      208.15      161.50     14.07 o 
   2   5  17      158.67      121.22     11.06 o 
   3   5  17       69.96       71.00      7.13 o 
 -11   6  17        5.91        8.36      5.00 o 
 -10   6  17      147.29      154.36     13.59 o 
  -9   6  17        6.11        7.69      6.45 o 
  -8   6  17      182.91      158.90     15.77 o 
  -7   6  17       25.28       35.91      9.18 o 
  -6   6  17       30.93       16.13      4.73 o 
  -5   6  17       33.70        7.19      4.07 o 
  -4   6  17       25.10       27.47      4.16 o 
  -3   6  17       18.36       44.34     12.63 o 
  -2   6  17       55.70       89.94     11.20 o 
  -1   6  17      205.12      244.38     16.74 o 
   0   6  17       56.11       78.89      9.79 o 
   1   6  17        0.13       -4.15      4.54 o 
   2   6  17       26.14       28.55      3.78 o 
 -11   7  17        0.94       -3.39      3.39 o 
 -10   7  17        5.25        8.29      5.03 o 
  -9   7  17      112.34      102.83     11.21 o 
  -8   7  17       15.52       24.69      7.40 o 
  -7   7  17        3.67        3.37      5.25 o 
  -6   7  17       77.83       84.64      7.19 o 
  -5   7  17        3.45        1.31      3.60 o 
  -4   7  17        5.08        5.99      6.05 o 
  -3   7  17        1.73        6.44      6.06 o 
  -2   7  17        2.81        3.96      4.32 o 
  -1   7  17       23.29        9.78      5.40 o 
   0   7  17        0.17       -2.14      4.30 o 
   1   7  17        7.01       17.55      4.74 o 
  -9   8  17      165.40      134.16     10.23 o 
  -8   8  17        0.60       -2.61      3.93 o 
  -7   8  17        2.81       -4.28      4.28 o 
  -6   8  17      111.39       98.43      6.49 o 
  -5   8  17       15.39        7.18      7.72 o 
  -4   8  17       19.36       37.25      7.34 o 
  -3   8  17       46.89       37.23      7.43 o 
  -2   8  17      140.97      177.76     12.39 o 
  -1   8  17       46.06       50.43      6.91 o 
 -14   0  18      164.46      134.62     10.16 o 
 -13   0  18        2.29        3.31      5.21 o 
 -12   0  18        2.03        7.55      6.02 o 
 -11   0  18      148.88      127.12     14.80 o 
 -10   0  18      179.07      156.01     16.60 o 
  -9   0  18      270.27      234.80     19.73 o 
  -8   0  18        4.00        5.84      6.88 o 
  -7   0  18       46.42       35.69     10.02 o 
  -6   0  18      148.37      108.04     13.78 o 
  -5   0  18      996.50      975.97     37.87 o 
  -4   0  18       80.53       34.84      9.06 o 
  -3   0  18     1211.03     1072.84     39.19 o 
  -2   0  18       12.57       10.05      7.28 o 
  -1   0  18      315.65      374.83     22.47 o 
   0   0  18      276.55      291.54     19.02 o 
   1   0  18       41.11       33.16      7.60 o 
   2   0  18      314.85      437.63     21.27 o 
   3   0  18        8.45       16.04      4.83 o 
 -14   1  18        9.62       10.45      4.49 o 
 -13   1  18        0.56        0.62      3.59 o 
 -12   1  18       30.31       38.26      6.11 o 
 -11   1  18        1.64        1.55      4.17 o 
 -10   1  18        1.85        8.91      3.93 o 
  -9   1  18       86.92       70.00      6.82 o 
  -8   1  18       20.97       26.64      4.95 o 
  -7   1  18        0.60       -0.64      3.89 o 
  -6   1  18        9.48       12.82      4.49 o 
  -5   1  18      203.72      254.93     14.10 o 
  -4   1  18        8.50        1.09      6.70 o 
  -3   1  18      190.86      178.33     11.75 o 
  -2   1  18        1.06        1.00      4.47 o 
  -1   1  18       41.37       43.57      6.26 o 
   0   1  18       64.00       69.57      7.03 o 
   1   1  18      352.09      322.42     19.29 o 
   2   1  18        9.38        5.32      2.80 o 
   3   1  18        5.87        2.56      1.98 o 
 -14   2  18        2.17        1.31      3.97 o 
 -13   2  18       44.65       41.21      5.11 o 
 -12   2  18        8.19        5.10      3.97 o 
 -11   2  18       37.15       35.64      4.79 o 
 -10   2  18        2.42        2.85      3.52 o 
  -9   2  18        8.68        8.00      3.82 o 
  -8   2  18        0.03        1.50      3.88 o 
  -7   2  18      218.67      213.47     10.62 o 
  -6   2  18       48.67       55.40      6.10 o 
  -5   2  18        3.37        2.30      3.67 o 
  -4   2  18       78.87       91.57      8.93 o 
  -3   2  18       69.70       88.11      8.54 o 
  -2   2  18       19.23       15.11      4.73 o 
  -1   2  18      144.63      188.81     17.15 o 
   0   2  18       54.65       59.93     10.65 o 
   1   2  18       90.86       94.42     11.52 o 
   2   2  18        8.82        4.81      5.20 o 
   3   2  18       50.36       51.97      6.31 o 
 -13   3  18       70.95      100.66     10.81 o 
 -12   3  18       98.03      124.54     11.67 o 
 -11   3  18       82.49       97.31      6.56 o 
 -10   3  18       13.42       33.15      4.98 o 
  -9   3  18       74.55       56.40      5.91 o 
  -8   3  18       83.25       93.65      7.29 o 
  -7   3  18      478.46      454.04     14.82 o 
  -6   3  18      219.30      251.23     11.16 o 
  -5   3  18      236.38      357.65     12.94 o 
  -4   3  18     1072.65     1383.73     24.03 o 
  -3   3  18      384.54      403.31     24.95 o 
  -2   3  18      182.92      156.42     16.35 o 
  -1   3  18       41.33       49.65     10.76 o 
   0   3  18       23.52       25.57      8.92 o 
   1   3  18      692.31      630.08     27.09 o 
   2   3  18      514.77      439.30     19.80 o 
   3   3  18        1.32        0.58      6.42 o 
 -13   4  18       84.36       74.41      8.12 o 
 -12   4  18       20.96        7.37      3.07 o 
 -11   4  18        4.99       11.51      4.23 o 
 -10   4  18        1.62        1.11      3.64 o 
  -9   4  18       24.61       28.73      4.48 o 
  -8   4  18       53.83       43.19      5.01 o 
  -7   4  18      113.22       91.76      6.86 o 
  -6   4  18       63.62       50.46      5.66 o 
  -5   4  18      339.90      298.87     14.63 o 
  -4   4  18       11.51       18.07      5.17 o 
  -3   4  18      187.45      118.62     14.21 o 
  -2   4  18        8.38       -4.65      7.32 o 
  -1   4  18      156.70      202.39     17.54 o 
   0   4  18      446.92      479.99     24.88 o 
   1   4  18        0.03       -0.26      5.76 o 
   2   4  18       74.82       96.46     10.55 o 
 -12   5  18       23.96       17.31      3.21 o 
 -11   5  18        2.08        0.36      2.90 o 
 -10   5  18       35.60       30.60      5.04 o 
  -9   5  18      117.48      164.57     10.05 o 
  -8   5  18       66.21       70.08     11.35 o 
  -7   5  18        3.99        2.73      3.80 o 
  -6   5  18       46.03       42.26      5.31 o 
  -5   5  18       63.46       50.72      5.29 o 
  -4   5  18        2.13       -0.01      3.52 o 
  -3   5  18        5.85       12.27      7.00 o 
  -2   5  18        3.98        7.77      6.62 o 
  -1   5  18        1.33        1.30      5.59 o 
   0   5  18      153.13      149.11     13.00 o 
   1   5  18       54.36       52.67      7.79 o 
   2   5  18        3.67        5.69      3.43 o 
 -11   6  18        1.04       -3.52      3.62 o 
 -10   6  18      316.60      280.04     16.88 o 
  -9   6  18      106.82       95.69     11.49 o 
  -8   6  18       46.81       60.05      9.65 o 
  -7   6  18       41.59       20.94      6.81 o 
  -6   6  18       67.16       41.99      5.84 o 
  -5   6  18       50.12       36.08      4.21 o 
  -4   6  18       23.63       81.57      7.38 o 
  -3   6  18        2.29        1.84      5.03 o 
  -2   6  18      136.23      181.65     10.20 o 
  -1   6  18      262.75      256.32     15.29 o 
   0   6  18       35.21       46.56     11.38 o 
   1   6  18       46.00       36.20      5.90 o 
 -10   7  18       13.56       24.31      5.72 o 
  -9   7  18       27.18       24.02      6.51 o 
  -8   7  18      163.16      179.89     13.59 o 
  -7   7  18       52.74       60.46      8.75 o 
  -6   7  18       55.58       50.60     12.77 o 
  -5   7  18       15.35        2.96      2.96 o 
  -4   7  18      361.97      372.07     18.90 o 
  -3   7  18        6.92        1.34      5.02 o 
  -2   7  18       34.93       41.07      7.27 o 
  -1   7  18        0.36        9.76      4.87 o 
  -8   8  18       22.45       27.14      4.88 o 
  -7   8  18        0.91       -1.44      3.44 o 
  -6   8  18        6.14       -0.15      2.89 o 
  -5   8  18       40.76       46.41      6.45 o 
  -4   8  18       12.54        2.94      3.77 o 
  -3   8  18      116.90      125.95      9.50 o 
 -14   1  19       99.44       83.18      7.76 o 
 -13   1  19       33.78       31.67      4.88 o 
 -12   1  19       20.20       11.71      4.32 o 
 -11   1  19        9.02        4.17      4.35 o 
 -10   1  19       21.82       25.04      6.00 o 
  -9   1  19        4.27        7.78      4.84 o 
  -8   1  19      113.89      128.37     10.46 o 
  -7   1  19        0.39       -1.21      4.60 o 
  -6   1  19       86.74       61.34      7.85 o 
  -5   1  19      230.02      157.57     12.59 o 
  -4   1  19       19.31       12.08      4.43 o 
  -3   1  19       28.63       24.82      5.71 o 
  -2   1  19       69.66       79.77      7.99 o 
  -1   1  19      137.28      155.77      9.91 o 
   0   1  19      130.24      133.57     10.28 o 
   1   1  19      179.80      154.42      8.17 o 
   2   1  19       52.65       47.46      4.43 o 
 -13   2  19        9.68       12.24      3.25 o 
 -12   2  19        1.47        3.85      3.67 o 
 -11   2  19       33.33       28.86      5.83 o 
 -10   2  19       29.25       23.60      4.49 o 
  -9   2  19      184.43      156.97      9.10 o 
  -8   2  19       35.78       41.88      5.59 o 
  -7   2  19      242.02      257.04     18.12 o 
  -6   2  19      293.32      311.93     12.63 o 
  -5   2  19      374.21      405.39     17.01 o 
  -4   2  19      180.03      232.64     12.97 o 
  -3   2  19        2.43        0.13      4.14 o 
  -2   2  19      122.88       94.39      8.04 o 
  -1   2  19        0.35        6.56      6.71 o 
   0   2  19      841.94      857.20     31.22 o 
   1   2  19      438.43      405.55     19.36 o 
   2   2  19        5.28        3.91      2.90 o 
 -13   3  19        2.43       -1.31      3.88 o 
 -12   3  19       87.09       77.03      9.95 o 
 -11   3  19        1.42        3.71      2.84 o 
 -10   3  19        4.94        2.20      3.10 o 
  -9   3  19       12.54       16.00      3.93 o 
  -8   3  19       95.12       96.43      7.19 o 
  -7   3  19       58.76       54.01      5.79 o 
  -6   3  19       93.47      110.30      7.70 o 
  -5   3  19      461.66      465.41     14.20 o 
  -4   3  19       53.78       37.29      9.35 o 
  -3   3  19       57.54       62.93     11.39 o 
  -2   3  19        6.74        7.53      6.73 o 
  -1   3  19      148.49      161.12     15.28 o 
   0   3  19      127.19      127.04     12.57 o 
   1   3  19       38.11       30.47      6.82 o 
   2   3  19      179.74      165.23      7.25 o 
 -12   4  19       77.32       57.80      7.54 o 
 -11   4  19       71.97       68.49     13.85 o 
 -10   4  19       33.73       18.31      3.77 o 
  -9   4  19       44.89       37.63      4.53 o 
  -8   4  19       27.87       31.58      6.10 o 
  -7   4  19      299.38      248.47     10.20 o 
  -6   4  19        6.42       -0.60      3.90 o 
  -5   4  19       48.84       58.94      6.96 o 
  -4   4  19      110.23      165.37     15.85 o 
  -3   4  19       14.69       11.70      6.75 o 
  -2   4  19        3.21        7.46      6.48 o 
  -1   4  19      704.32      720.38     29.26 o 
   0   4  19        4.43        2.98      4.96 o 
   1   4  19       66.50       65.69      8.08 o 
 -11   5  19      204.53      228.69     24.99 o 
 -10   5  19       89.15      128.21     18.15 o 
  -9   5  19       14.29       17.99      7.12 o 
  -8   5  19       48.80       60.00     10.00 o 
  -7   5  19        5.92        3.92      5.13 o 
  -6   5  19        1.60       -2.85      9.36 o 
  -5   5  19        7.44       22.75      3.87 o 
  -4   5  19      208.49      193.66     10.88 o 
  -3   5  19       15.48        5.15      6.22 o 
  -2   5  19      210.69      190.33     14.96 o 
  -1   5  19       31.56       45.87      7.98 o 
   0   5  19        0.68        3.97      3.97 o 
 -11   6  19       88.80       63.76      6.87 o 
 -10   6  19       14.75       31.26      6.16 o 
  -9   6  19        1.93       -3.27      4.76 o 
  -8   6  19        1.38       -0.61      5.34 o 
  -7   6  19        0.03        0.00      5.20 o 
  -6   6  19       41.15       57.24      8.57 o 
  -5   6  19       16.93       20.78      4.63 o 
  -4   6  19       27.49       52.87      5.61 o 
  -3   6  19       42.36       35.63      4.98 o 
  -2   6  19        0.22       -1.37      3.44 o 
  -1   6  19        0.23       -3.06      3.57 o 
  -9   7  19       26.47       13.28      4.66 o 
  -8   7  19        1.60        6.10      4.12 o 
  -7   7  19       39.42       28.52      5.76 o 
  -6   7  19       17.71        9.61      4.04 o 
  -5   7  19       71.47       71.52      7.73 o 
  -4   7  19       46.24       50.35      7.19 o 
  -3   7  19        0.74       -0.25      4.21 o 
  -2   7  19      136.44      166.02     10.55 o 
 -13   0  20       26.38       21.12      5.75 o 
 -12   0  20       34.62       28.79      7.56 o 
 -11   0  20      186.58      167.57     15.36 o 
 -10   0  20      120.43      101.12     13.16 o 
  -9   0  20       65.69       57.46     11.38 o 
  -8   0  20        2.14       -0.28      6.10 o 
  -7   0  20      202.08      198.29     17.87 o 
  -6   0  20      324.04      364.22     23.32 o 
  -5   0  20       11.93        1.85      5.67 o 
  -4   0  20      259.74      303.14     20.72 o 
  -3   0  20       16.57       17.38      7.28 o 
  -2   0  20        9.21       15.78      6.76 o 
  -1   0  20       12.12       22.52      6.58 o 
   0   0  20      216.73      239.81     13.75 o 
   1   0  20      739.03      745.47     20.57 o 
 -13   1  20       60.54       55.79      5.36 o 
 -12   1  20       14.61       18.54      4.50 o 
 -11   1  20        4.75       10.44      4.45 o 
 -10   1  20       31.91       34.95      6.45 o 
  -9   1  20       76.00       88.45      8.88 o 
  -8   1  20        3.92        2.18      5.05 o 
  -7   1  20       47.59       55.75      7.70 o 
  -6   1  20      131.70      111.62      9.61 o 
  -5   1  20      524.36      470.95     18.22 o 
  -4   1  20        2.27        1.99      4.19 o 
  -3   1  20      502.66      477.41     26.01 o 
  -2   1  20        0.12       -0.48      4.14 o 
  -1   1  20      179.09      181.97     10.59 o 
   0   1  20      109.29      119.37      7.07 o 
   1   1  20      131.64      137.79      9.37 o 
 -13   2  20        4.85        4.13      4.74 o 
 -12   2  20        6.32        1.00      3.26 o 
 -11   2  20        6.14        0.51      3.67 o 
 -10   2  20      142.23      151.32     10.39 o 
  -9   2  20      289.33      294.41     16.81 o 
  -8   2  20       99.79       95.91      7.18 o 
  -7   2  20       14.32        4.66      5.18 o 
  -6   2  20       11.35       12.44      5.03 o 
  -5   2  20       56.58       79.86      8.19 o 
  -4   2  20       18.09       28.42      6.82 o 
  -3   2  20      105.59      131.89      9.25 o 
  -2   2  20       54.40       64.01     10.44 o 
  -1   2  20        6.09        9.50      6.27 o 
   0   2  20       12.37       13.85      5.77 o 
   1   2  20       95.53      112.09     18.23 o 
 -12   3  20       15.53       14.60      5.62 o 
 -11   3  20       69.59       83.71      6.84 o 
 -10   3  20       22.74       31.01      4.30 o 
  -9   3  20       32.38       34.88      4.83 o 
  -8   3  20      162.81      160.52      8.69 o 
  -7   3  20       48.61       34.21      4.82 o 
  -6   3  20      285.21      246.79     10.22 o 
  -5   3  20      191.74      165.31     12.06 o 
  -4   3  20       24.31       22.93      8.30 o 
  -3   3  20       57.10       88.53     12.20 o 
  -2   3  20      685.76      679.93     28.85 o 
  -1   3  20       57.58       71.33     10.09 o 
   0   3  20       83.61      114.45     10.35 o 
   1   3  20       38.48       50.38     12.66 o 
 -12   4  20       95.76       95.04      8.11 o 
 -11   4  20       33.80       30.26      4.31 o 
 -10   4  20       34.17       47.03      4.54 o 
  -9   4  20       20.55       13.08      5.73 o 
  -8   4  20      118.82      109.91      6.73 o 
  -7   4  20       50.62       59.41      6.96 o 
  -6   4  20      132.60      157.28     10.01 o 
  -5   4  20      163.19      183.51     11.33 o 
  -4   4  20      467.67      560.74     26.14 o 
  -3   4  20      289.55      312.14     19.68 o 
  -2   4  20       12.80        6.69      6.33 o 
  -1   4  20        5.86       -0.79      5.08 o 
   0   4  20      137.61      140.29     10.43 o 
 -11   5  20       19.90       19.62      4.93 o 
 -10   5  20        0.25        1.41      4.89 o 
  -9   5  20       20.73       39.03      7.89 o 
  -8   5  20        0.23       -2.67      5.31 o 
  -7   5  20       20.13       18.29      4.14 o 
  -6   5  20        0.01        0.28      3.43 o 
  -5   5  20       11.00        7.54      3.45 o 
  -4   5  20        3.44       -1.94      4.43 o 
  -3   5  20        0.50        1.17      3.75 o 
  -2   5  20       15.64       10.68      5.34 o 
  -1   5  20       11.71        6.07      4.30 o 
 -10   6  20        0.61        6.08      3.82 o 
  -9   6  20       12.03        3.17      3.84 o 
  -8   6  20       62.95       55.14      7.82 o 
  -7   6  20       32.30       34.02      6.79 o 
  -6   6  20       51.24       43.43      6.35 o 
  -5   6  20       10.05       12.26      6.98 o 
  -4   6  20        8.17        5.48      6.63 o 
  -3   6  20      151.49      142.37      7.05 o 
  -2   6  20      141.15      151.26     10.08 o 
 -13   1  21       59.27       66.68      7.19 o 
 -12   1  21       55.83       46.09      5.32 o 
 -11   1  21       62.87       56.86     10.62 o 
 -10   1  21       14.44       14.65      5.08 o 
  -9   1  21       33.73       36.25      6.26 o 
  -8   1  21       16.23       20.29      5.38 o 
  -7   1  21       44.14       35.07      6.44 o 
  -6   1  21        0.46        2.59      4.45 o 
  -5   1  21        1.21        0.04      4.41 o 
  -4   1  21       26.45       16.92      5.02 o 
  -3   1  21        1.44        2.40      3.85 o 
  -2   1  21        9.87        6.90      4.37 o 
  -1   1  21       51.84       60.01      8.12 o 
   0   1  21        8.38       18.06      3.19 o 
 -12   2  21       28.36       32.93      4.33 o 
 -11   2  21       94.91       94.94      7.31 o 
 -10   2  21      104.58      128.45      9.10 o 
  -9   2  21      112.46      111.69      8.81 o 
  -8   2  21        0.57        3.25      4.16 o 
  -7   2  21        0.84        5.81      4.06 o 
  -6   2  21       11.28       15.30      4.75 o 
  -5   2  21       23.90       16.61      5.01 o 
  -4   2  21       41.53       68.19      8.76 o 
  -3   2  21       21.24       17.98      7.19 o 
  -2   2  21       49.77       47.70      8.57 o 
  -1   2  21       98.36      121.81     10.62 o 
   0   2  21       10.71       12.18      4.13 o 
 -12   3  21        0.03       -3.46      3.62 o 
 -11   3  21        6.24        2.14      2.91 o 
 -10   3  21      108.32       87.85      9.63 o 
  -9   3  21        1.11       -1.39      8.50 o 
  -8   3  21        9.30        7.07      3.85 o 
  -7   3  21        4.30       -0.31      3.42 o 
  -6   3  21        0.08        3.46      3.75 o 
  -5   3  21        4.45        9.05      7.19 o 
  -4   3  21       25.87       20.11      6.33 o 
  -3   3  21       78.76       79.34     10.71 o 
  -2   3  21        0.03        1.67      4.73 o 
  -1   3  21       28.68       28.07      6.11 o 
 -10   4  21       13.71       21.86      4.68 o 
  -9   4  21      120.11      111.28      5.93 o 
  -8   4  21       79.42       70.75      6.44 o 
  -7   4  21       32.94       27.31      7.07 o 
  -6   4  21      112.08      116.92     11.83 o 
  -5   4  21       20.11       15.96      6.74 o 
  -4   4  21        0.04        1.76      9.81 o 
  -3   4  21       69.25       81.47      9.94 o 
  -2   4  21      266.07      275.09     15.24 o 
  -1   4  21       88.44       66.04      7.21 o 
  -9   5  21       20.47       10.54      4.80 o 
  -8   5  21       42.97       63.53      8.42 o 
  -7   5  21       26.62       31.79      5.50 o 
  -6   5  21       15.83       10.81      4.96 o 
  -5   5  21      115.68      108.78     10.02 o 
  -4   5  21      167.91      180.52     27.88 o 
  -3   5  21      200.46      194.94     11.59 o 
 -12   0  22      121.85      110.84      9.53 o 
 -11   0  22       16.71       22.98      6.26 o 
 -10   0  22      101.38      130.20     12.73 o 
  -9   0  22      342.34      368.73     20.89 o 
  -8   0  22      423.85      429.44     22.84 o 
  -7   0  22        7.35        9.74      6.62 o 
  -6   0  22        2.26        0.38      5.53 o 
  -5   0  22      162.88      130.74     13.04 o 
  -4   0  22        0.88        3.77      4.93 o 
  -3   0  22       16.11       23.07      5.71 o 
  -2   0  22       42.08       46.06      6.51 o 
 -12   1  22       50.14       34.28      4.29 o 
 -11   1  22       60.73       59.72      5.97 o 
 -10   1  22       18.83       23.66      4.99 o 
  -9   1  22        0.74        1.62      3.53 o 
  -8   1  22        6.77       14.91      4.67 o 
  -7   1  22      230.35      247.08     14.71 o 
  -6   1  22       56.70       83.97      8.32 o 
  -5   1  22        1.83        4.37      3.83 o 
  -4   1  22        2.39        4.65      3.41 o 
  -3   1  22        2.29        3.07      3.20 o 
  -2   1  22       27.62       27.99      6.20 o 
 -12   2  22        2.53        5.08      3.74 o 
 -11   2  22        1.24       -1.41      2.99 o 
 -10   2  22        4.70        4.20      6.77 o 
  -9   2  22       31.82       22.43      4.76 o 
  -8   2  22       70.58       53.92     13.67 o 
  -7   2  22       72.19       82.29      7.31 o 
  -6   2  22        6.93        5.57      3.53 o 
  -5   2  22        8.66        9.18      5.18 o 
  -4   2  22      104.80       93.39     10.87 o 
  -3   2  22       11.55        9.25      5.75 o 
  -2   2  22      137.81      162.67     11.50 o 
 -11   3  22      117.67      127.44      9.29 o 
 -10   3  22      180.10      190.32      8.51 o 
  -9   3  22       24.39       27.01      4.27 o 
  -8   3  22       29.87       71.70      6.39 o 
  -7   3  22       81.40       90.77      7.65 o 
  -6   3  22       86.95       85.92     10.34 o 
  -5   3  22        4.46        6.42      4.91 o 
  -4   3  22       69.44       80.03      9.94 o 
  -3   3  22      451.30      509.60     20.62 o 
  -2   3  22       52.14       56.00      6.96 o 
  -9   4  22      397.56      320.13     13.86 o 
  -8   4  22        2.07       10.77      4.67 o 
  -7   4  22       31.20       42.63      6.89 o 
  -6   4  22        0.59        0.27      4.12 o 
  -5   4  22      105.36       91.77      9.51 o 
  -4   4  22       30.33       21.54      5.75 o 
  -3   4  22      158.98      157.26     10.83 o 
 -11   1  23       14.43       14.31      4.65 o 
 -10   1  23       57.06       56.31      5.59 o 
  -9   1  23       86.58       77.85      6.50 o 
  -8   1  23      119.03      113.17      7.87 o 
  -7   1  23       29.58       27.91      4.70 o 
  -6   1  23      130.89      132.56     11.88 o 
  -5   1  23       22.72       25.89      4.27 o 
  -4   1  23        0.74       -1.37      5.47 o 
  -3   1  23        1.16        3.98      4.35 o 
 -10   2  23       36.80       27.13      4.90 o 
  -9   2  23       67.46       70.56      5.87 o 
  -8   2  23      124.10      157.67      8.39 o 
  -7   2  23      154.19      203.44      9.33 o 
  -6   2  23       74.34       89.60      8.93 o 
  -5   2  23       53.63       38.98      7.01 o 
  -4   2  23       91.80       92.70      9.16 o 
  -3   2  23       24.72       38.26      6.06 o 
  -9   3  23      208.98      199.46     11.76 o 
  -8   3  23       18.53       22.79      5.78 o 
  -7   3  23        3.62       -3.34      4.79 o 
  -6   3  23       37.14       22.30      5.78 o 
  -5   3  23        0.83        4.75      5.08 o 
  -4   3  23       74.14       79.51      8.19 o 
  -9   0  24       75.38       43.55      6.90 o 
  -8   0  24       69.32       90.87      8.77 o 
  -7   0  24       41.96       53.68      7.10 o 
  -6   0  24      205.51      261.33     13.06 o 
  -9   1  24       56.64       57.44      6.08 o 
  -8   1  24       10.44        7.34      3.08 o 
  -7   1  24        4.21       11.18      3.87 o 
  -6   1  24       68.24       59.85      7.34 o 
  -5   1  24       45.30       47.13      6.09 o 
  -8   2  24       30.67       52.25      6.76 o 
  -7   2  24       24.32       16.05      4.81 o 
  -6   2  24        2.35        0.87      3.39 o 
                                                 
